# Supplementary material for: RNA Sequencing Identifies New RNase III Cleavage Sites in Escherichia coli and Reveals Increased Regulation of mRNA
Source: mBio. 2017 Mar 28;8(2):e00128-17. doi: 10.1128/mBio.00128-17 (PMC5371410; doi:10.1128/mBio.00128-17)
Supplement: TABLE S1 [file mbo002173260st1.xlsx]

## Sheet: Sheet1
Location	Annotation		Ratio 1	Ratio 2	WT reads Replicate A	WT reads Replicate B	ΔRnc III reads	Known?
4166537	intergenic	murI-rrsB	415.244	587.069	41	29	17025	Yes, rRNA
4035410	intergenic	hemG-rrsA	314.094	924.833	53	18	16647	Yes, rRNA
122961	intergenic	pdhR-aceE	6977	1550.44	2	9	13954
3311286	coding	psrO	3782.33	3782.33	3	3	11347	Yes, rRNA
2731278	intergenic	rrsG-clpB	487.217	533.619	23	21	11206	Yes, rRNA
223653	intergenic	gmhB-rrsH	270.793	490.812	29	16	7853	Yes, rRNA
3428875	intergenic	rrsD-yrdA	339.55	234.172	20	29	6791	Yes, rRNA
3943398	intergenic	rrsC-gltU	1309.25	2618.5	4	2	5237	Yes, rRNA
4209733	intergenic	rrsE-gltV	4959	2479.5	1	2	4959	Yes, rRNA
639695	intergenic	ahpC-ahpF	899.5	899.5	4	4	3598
1799278	intergenic	pheM-rplT	639.2	799	5	4	3196
4168221	intergenic	rrsB-gltT	123700	123700	0.01	0.01	1237	Yes, rRNA
4330944	coding	proP	66.1333	82.6667	15	12	992
3889207	coding	tnaA	301	129	3	7	903
4168637	intergenic	gltT-rrlB	119.571	418.5	7	2	837	Yes, rRNA
3427176	intergenic	ileU-rrsD	77500	775	0.01	1	775	Yes, rRNA
3397879	coding	yhdE	114	97.7143	6	7	684	Yes
3889742	coding	tnaA	164.25	657	4	1	657
225355	intergenic	rrsH-ileV	64300	643	0.01	1	643	Yes, rRNA
4037115	intergenic	rrsA-ileT	62600	62600	0.01	0.01	626	Yes, rRNA
3318176	intergenic	rimP-metY	101.5	609	6	1	609	Yes
755579	coding	sdhD	545	41.9231	1	13	545
3683389	coding	dctA	74	74	7	7	518
4331699	coding	proP	156.667	94	3	5	470
4037523	coding	rrlA	148.667	223	3	2	446	Yes, rRNA
2171807	intergenic	gatR-gatD	213	47.3333	2	9	426
758515	coding	P67/sucA	30500	305	0.01	1	305	Yes
4207874	intergenic	purH-rrsE	29000	290	0.01	1	290	Yes, rRNA
4330344	intergenic	yjcZ-proP	28600	143	0.01	2	286
3609652	coding	yhhQ	57.75	77	4	3	231
3946623	intergenic	rrlC-rrfC	22700	227	0.01	1	227	Yes, rRNA
2729186	intergenic	rrlG-gltW	55.25	221	4	1	221	Yes, rRNA
3890150	intergenic	tnaA-tnaB	21500	21500	0.01	0.01	215
4040443	intergenic	rrlA-rrfA	20300	203	0.01	1	203	Yes, rRNA
4212954	intergenic	rrlE-rrfE	19500	65	0.01	3	195	Yes, rRNA
3941526	intergenic	yieP-rrsC	16200	40.5	0.01	4	162	Yes, rRNA
951147	intergenic	pflA-pflB	15800	15800	0.01	0.01	158
3890912	coding	tnaB	15700	157	0.01	1	157
754974	intergenic	gltA-sdhC	15600	78	0.01	2	156
2351931	coding	glpT	14300	143	0.01	1	143
2237178	coding	mglC	133	13300	1	0.01	133
4307817	coding	alsE	126	63	1	2	126
3888434	intergenic	mnmE-tnaC	12100	12100	0.01	0.01	121
4171559	intergenic	rrlB-rrfB	12100	12100	0.01	0.01	121	Yes, rRNA
228677	intergenic	rrlH-rrfH	11900	11900	0.01	0.01	119	Yes, rRNA
2090031	coding	hisL	11900	59.5	0.01	2	119
3423873	intergenic	rrfD-rrlD	11700	117	0.01	1	117	Yes, rRNA
2726273	intergenic	rrfG-rrlG	11500	57.5	0.01	2	115	Yes, rRNA
1166043	intergenic	id176-ndh	10800	10800	0.01	0.01	108
4219637	coding	aceK	35.3333	10600	3	0.01	106
159578	coding	gluQ	10400	52	0.01	2	104
444573	intergenic	panE-yajQ	48	32	2	3	96
1622816	intergenic	yneM-mgrR	9100	91	0.01	1	91
4309885	coding	alsA	9100	45.5	0.01	2	91
4309366	coding	alsC	9100	30.3333	0.01	3	91
4308964	coding	alsC	42.5	8500	2	0.01	85
4124368	coding	cytR	82	82	1	1	82
160018	coding	gluQ	40	8000	2	0.01	80
3808454	intergenic	waaQ-waaA	7900	7900	0.01	0.01	79
4312076	intergenic	alsB-rpiR	7900	79	0.01	1	79
3625154	coding	yhhI	7800	7800	0.01	0.01	78
3902404	coding	bglB	7800	7800	0.01	0.01	78
3837017	coding	setC	7800	39	0.01	2	78
2237626	coding	mglC	77	7700	1	0.01	77
1087223	coding	pgaC	7600	7600	0.01	0.01	76
2236473	coding	preA	7500	75	0.01	1	75
3726629	coding	wecH	7400	7400	0.01	0.01	74
329508	coding	betT	7300	7300	0.01	0.01	73	Yes
2238048	coding	mglA	7300	7300	0.01	0.01	73
3265639	coding	tdcB	7300	73	0.01	1	73
4258391	coding	dinF	36.5	36.5	2	2	73
3774359	intergenic	id496-mtlD	7200	72	0.01	1	72	Yes
1086472	coding	pgaD	7200	36	0.01	2	72
3219193	intergenic	aer-patA	7200	36	0.01	2	72
3371184	coding	nanT	7200	36	0.01	2	72
3706530	coding	dppA	71	71	1	1	71
3653499	coding	yhiS	7000	7000	0.01	0.01	70
3864164	coding	yidP	7000	7000	0.01	0.01	70
4029925	coding	fadB	7000	7000	0.01	0.01	70
3032114	coding	uacT	6900	69	0.01	1	69
4547257	coding	fimD	6900	69	0.01	1	69
3820001	coding	ligB	6800	6800	0.01	0.01	68
4454370	coding	yjfF	68	68	1	1	68
3218246	coding	aer	6700	6700	0.01	0.01	67
3362576	coding	yhcA	6700	6700	0.01	0.01	67
3712153	intergenic	yhjX-yhjY	6700	6700	0.01	0.01	67
3903352	coding	bglB	6700	33.5	0.01	2	67
2683478	coding	yphH	6600	6600	0.01	0.01	66
3948917	coding	yifB	6600	6600	0.01	0.01	66
2979351	coding	lysR	6600	66	0.01	1	66
3590994	coding	id472	6600	66	0.01	1	66
3842636	coding	yicO	6600	66	0.01	1	66
4284124	coding	actP	6600	66	0.01	1	66
317696	intergenic	ykgQ-ykgB	6600	33	0.01	2	66
618903	coding	fepE	6600	33	0.01	2	66
1372502	coding	ycjN	6500	6500	0.01	0.01	65
2779152	coding	ypjA	6500	6500	0.01	0.01	65
3274632	coding	garP	6500	6500	0.01	0.01	65
4203506	coding	zraR	6500	6500	0.01	0.01	65
3820708	coding	ligB	6500	65	0.01	1	65
4064066	coding	ompL	6500	65	0.01	1	65
4079387	coding	yiiE	6500	65	0.01	1	65
1936552	intergenic	zwf-yebK	6500	32.5	0.01	2	65
2921482	coding	gudP	6500	32.5	0.01	2	65
36745	coding	caiC	65	32.5	1	2	65
826366	coding	ybhS	32.5	32.5	2	2	65
3779560	coding	lldR	6400	64	0.01	1	64
4202091	coding	zraS	6400	64	0.01	1	64
4279847	intergenic	yjcD-yjcE	6400	64	0.01	1	64
364902	coding	lacZ	6400	32	0.01	2	64
3899897	coding	yieL	6400	32	0.01	2	64
3934459	coding	rbsA	6400	32	0.01	2	64
4369805	coding	yjeH	6300	6300	0.01	0.01	63
472432	intergenic	mdlB-glnK	6300	31.5	0.01	2	63
4575286	coding	yjiV	63	31.5	1	2	63
6839	coding	yaaJ	6200	62	0.01	1	62
3454267	coding	gspA	6100	6100	0.01	0.01	61
3728552	coding	xylB	6100	6100	0.01	0.01	61
4137090	coding	yijF	6100	6100	0.01	0.01	61
320418	coding	ykgD	6100	61	0.01	1	61
1087802	coding	pgaC	6100	61	0.01	1	61
4046128	coding	yihG	6100	61	0.01	1	61
4291439	intergenic	nrfD-nrfE	6100	61	0.01	1	61
3005193	coding	ygeV	6100	30.5	0.01	2	61
3423360	intergenic	yhdZ-rrfF	6100	30.5	0.01	2	61
3711474	coding	yhjX	6100	30.5	0.01	2	61
4362512	intergenic	yjdQ-pheU	6100	30.5	0.01	2	61
3466106	coding	gspO	6000	6000	0.01	0.01	60
3614086	coding	nikA	6000	6000	0.01	0.01	60
3812187	coding	yicR	6000	6000	0.01	0.01	60
3835141	coding	yicJ	6000	6000	0.01	0.01	60
4067245	coding	yihQ	6000	6000	0.01	0.01	60
4244078	coding	malF	6000	6000	0.01	0.01	60
1578863	coding	yddA	6000	60	0.01	1	60
4222206	coding	arpA	6000	60	0.01	1	60
3012767	coding	yqeB	6000	30	0.01	2	60
3730943	intergenic	xylA-xylF	6000	30	0.01	2	60
3947080	intergenic	trpT-hdfR	60	30	1	2	60
3027283	coding	ygfQ	5900	5900	0.01	0.01	59
4310301	coding	alsA	5900	5900	0.01	0.01	59
4534291	intergenic	yjhX-yjhZ	5900	5900	0.01	0.01	59
4040847	intergenic	rrfA-id540	5900	59	0.01	1	59
3520799	coding	hofP	5800	5800	0.01	0.01	58
3708144	intergenic	dppA-id487	5800	5800	0.01	0.01	58
3737459	intergenic	bax-malS)	5800	5800	0.01	0.01	58
3777456	coding	lldP	5800	5800	0.01	0.01	58
4060421	intergenic	typA-yihL	5800	5800	0.01	0.01	58
4428768	intergenic	ytfB-fklB	58	5800	1	0.01	58
4440849	coding	ytfL	58	5800	1	0.01	58
1937214	coding	yebK	5800	58	0.01	1	58
3004254	coding	ygeV	5800	58	0.01	1	58
3584242	coding	yrhA	5800	58	0.01	1	58
3305667	coding	mtr	58	58	1	1	58
528952	coding	ybbD	5700	5700	0.01	0.01	57
1434339	intergenic	ynaE-ttcC	5700	5700	0.01	0.01	57
3152085	intergenic	exbB-metC	5700	5700	0.01	0.01	57
3754105	coding	yiaW	5700	5700	0.01	0.01	57
4442304	intergenic	msrA-tamA	57	5700	1	0.01	57
3710696	intergenic	eptB-yhjX	5700	57	0.01	1	57
382915	coding	yaiP	5600	5600	0.01	0.01	56
2885722	coding	ygcB	5600	5600	0.01	0.01	56
3146509	coding	yghW	5600	5600	0.01	0.01	56
3771624	coding	yibI	5600	5600	0.01	0.01	56
3789321	coding	waaH	5600	5600	0.01	0.01	56
4277413	intergenic	soxS-soxR	5600	5600	0.01	0.01	56
4301771	coding	mdtO	5600	5600	0.01	0.01	56
4494727	coding	idnK	5600	5600	0.01	0.01	56
3004788	coding	ygeV	5600	56	0.01	1	56
3455224	coding	gspA	5600	56	0.01	1	56
3456835	coding	gspD	5600	56	0.01	1	56
242501	coding	fadE	5500	5500	0.01	0.01	55
2790647	coding	lhgO	5500	5500	0.01	0.01	55
3205786	coding	ttdR	5500	5500	0.01	0.01	55
3905483	coding	bglF	5500	5500	0.01	0.01	55
4284726	coding	actP	5500	5500	0.01	0.01	55
1088644	coding	pgaB	5500	55	0.01	1	55
4519285	intergenic	insB1-yjh	55	55	1	1	55
599659	coding	cusA	5400	5400	0.01	0.01	54
1578088	coding	yddA	5400	5400	0.01	0.01	54
2454679	coding	yfcU	5400	5400	0.01	0.01	54
3375819	coding	dcuD	5400	5400	0.01	0.01	54
3558439	coding	rtcR	5400	5400	0.01	0.01	54
4065233	coding	yihO	54	5400	1	0.01	54
311784	intergenic	ecpR-ykgL	5400	54	0.01	1	54
3463467	coding	gspK	5400	54	0.01	1	54
3519731	coding	hofQ	5400	54	0.01	1	54
3984103	coding	aslB	5400	54	0.01	1	54
4329430	coding	yjcZ	5400	54	0.01	1	54
581911	coding	tfaD	5300	5300	0.01	0.01	53
1530220	coding	ydcD	5300	5300	0.01	0.01	53
3120023	coding	glcA	5300	5300	0.01	0.01	53
3134844	intergenic	yghT-pitB	5300	5300	0.01	0.01	53
3228066	coding	ygjJ	5300	5300	0.01	0.01	53
3245534	coding	exuT	5300	5300	0.01	0.01	53
3368164	coding	yhcG	5300	5300	0.01	0.01	53
3858627	coding	yidK	5300	5300	0.01	0.01	53
3931253	intergenic	ravA-kup	5300	5300	0.01	0.01	53
4242559	intergenic	xylE-malG	5300	5300	0.01	0.01	53
2650893	intergenic	yfhM-sseA	53	5300	1	0.01	53
3738650	coding	malS	53	5300	1	0.01	53
4109862	intergenic	sbp-cdh	53	5300	1	0.01	53
4231786	intergenic	yjbD-lysC	53	5300	1	0.01	53
4306175	coding	yjcS	53	5300	1	0.01	53
291794	coding	yagJ	5300	53	0.01	1	53
3133353	coding	yghS	5300	53	0.01	1	53
3208988	coding	ttdT	5300	53	0.01	1	53
3734125	coding	xylH	5300	53	0.01	1	53
3755659	coding	aldB	5300	53	0.01	1	53
3765985	coding	rhsA	5300	53	0.01	1	53
4099826	coding	rhaT	5300	53	0.01	1	53
4334095	coding	eptA	5300	53	0.01	1	53
566135	coding	exoD	5200	5200	0.01	0.01	52
2239179	coding	mglA	5200	5200	0.01	0.01	52
2883079	coding	casA	5200	5200	0.01	0.01	52
3189519	coding	yqiG	5200	5200	0.01	0.01	52
3241262	coding	ygjV	5200	5200	0.01	0.01	52
3479825	coding	kefB	5200	5200	0.01	0.01	52
3859177	coding	yidK	5200	5200	0.01	0.01	52
3949555	coding	yifB	5200	5200	0.01	0.01	52
4341944	coding	melA	5200	5200	0.01	0.01	52
4480251	coding	yjgN	5200	5200	0.01	0.01	52
4521498	coding	yjhF	5200	5200	0.01	0.01	52
267126	intergenic	ykfK-yafZ	5200	52	0.01	1	52
591991	coding	nfrB	5200	52	0.01	1	52
915705	coding	aqpZ	5200	52	0.01	1	52
2856952	intergenic	ygbA-mutS	5200	52	0.01	1	52
2998417	coding	ygeQ	5200	52	0.01	1	52
3745427	coding	yiaN	5200	52	0.01	1	52
3872536	coding	dgoD	5200	52	0.01	1	52
4292205	coding	nrfE	5200	52	0.01	1	52
4240766	intergenic	psiE-xylE	52	52	1	1	52
153438	coding	htrE	5100	5100	0.01	0.01	51
334919	coding	yahC	5100	5100	0.01	0.01	51
2253772	coding	nupX	5100	5100	0.01	0.01	51
2629337	coding	yfgG	5100	5100	0.01	0.01	51
2884845	coding	ygcB	5100	5100	0.01	0.01	51
3087920	coding	id403	5100	5100	0.01	0.01	51
3354034	coding	yhcC	5100	5100	0.01	0.01	51
3374647	intergenic	nanR-dcuD	5100	5100	0.01	0.01	51
3581496	coding	yhhY	5100	5100	0.01	0.01	51
3631395	coding	yhiJ	5100	5100	0.01	0.01	51
3738246	coding	malS	5100	5100	0.01	0.01	51
3744047	coding	yiaL	5100	5100	0.01	0.01	51
3767661	coding	yibJ	5100	5100	0.01	0.01	51
3821349	intergenic	ligB-gmk	5100	5100	0.01	0.01	51
4051285	intergenic	csrC-yihI	5100	5100	0.01	0.01	51
4238165	coding	yjbH	5100	5100	0.01	0.01	51
4535160	coding	yjhR	5100	5100	0.01	0.01	51
3819566	coding	ligB	51	5100	1	0.01	51
2467524	coding	intS	5100	51	0.01	1	51
3597958	intergenic	livK-panM	5100	51	0.01	1	51
3727167	coding	yiaA	5100	51	0.01	1	51
3746895	coding	yiaO	5100	51	0.01	1	51
3892714	coding	mdtL	5100	51	0.01	1	51
4313843	intergenic	rpiB-yjdP	5100	51	0.01	1	51
4348640	coding	dcuB	5100	51	0.01	1	51
3026562	coding	guaD	51	51	1	1	51
2548323	coding	yfeW	5000	5000	0.01	0.01	50
3254275	intergenic	yhaJ-yhaK	5000	5000	0.01	0.01	50
3282108	coding	agaS	5000	5000	0.01	0.01	50
3368574	coding	yhcG	5000	5000	0.01	0.01	50
3634923	coding	yhiM	5000	5000	0.01	0.01	50
3843412	coding	yicO	5000	5000	0.01	0.01	50
3860276	intergenic	yidK-yidL	5000	5000	0.01	0.01	50
3891607	intergenic	tnaB-mdtL	5000	5000	0.01	0.01	50
4073975	coding	yihV	5000	5000	0.01	0.01	50
4276267	coding	yjcC	5000	5000	0.01	0.01	50
4473320	intergenic	yjgH-bdcA	5000	5000	0.01	0.01	50
4565114	coding	yjiM	5000	5000	0.01	0.01	50
4630568	intergenic	yjjK-slt	5000	5000	0.01	0.01	50
21236	coding	yaaY	5000	50	0.01	1	50
1496208	coding	ydcJ	5000	50	0.01	1	50
2769182	coding	yfjQ	5000	50	0.01	1	50
247359	coding	yafL	4900	4900	0.01	0.01	49
270502	coding	insN	4900	4900	0.01	0.01	49
451896	intergenic	cyoA-ampG	4900	4900	0.01	0.01	49
844068	coding	ybiO	4900	4900	0.01	0.01	49
2134975	coding	wzc	4900	4900	0.01	0.01	49
3132936	coding	yghR	4900	4900	0.01	0.01	49
3206783	coding	ttdA	4900	4900	0.01	0.01	49
3236484	intergenic	ygjP-ygjQ	4900	4900	0.01	0.01	49
3415049	coding	acrF	4900	4900	0.01	0.01	49
3712612	coding	yhjY	4900	4900	0.01	0.01	49
3744966	coding	yiaN	4900	4900	0.01	0.01	49
4096586	coding	rhaB	4900	4900	0.01	0.01	49
4304872	coding	yjcS	4900	4900	0.01	0.01	49
387686	coding	tauC	4900	49	0.01	1	49
2465818	coding	yfdC	4900	49	0.01	1	49
3663557	intergenic	mdtF-gadW	4900	49	0.01	1	49
3871573	coding	dgoT	4900	49	0.01	1	49
4287236	coding	acs	4900	49	0.01	1	49
4574617	coding	yjiV	4900	49	0.01	1	49
269426	coding	perR	49	49	1	1	49
3066961	coding	ygfI	49	49	1	1	49
3730064	coding	xylA	49	49	1	1	49
1454804	coding	paaA	4800	4800	0.01	0.01	48
1853378	coding	ydjE	4800	4800	0.01	0.01	48
1879884	coding	yeaR	4800	4800	0.01	0.01	48
2003947	coding	fliD	4800	4800	0.01	0.01	48
2167921	intergenic	yegZ-yegR	4800	4800	0.01	0.01	48
2196772	coding	yehH	4800	4800	0.01	0.01	48
2203188	coding	yehI	4800	4800	0.01	0.01	48
2257026	coding	psuT	4800	4800	0.01	0.01	48
2628538	coding	yfgF	4800	4800	0.01	0.01	48
2980763	intergenic	id389-araE	4800	4800	0.01	0.01	48
3459263	coding	gspE	4800	4800	0.01	0.01	48
3611271	coding	yhhS	4800	4800	0.01	0.01	48
3620665	coding	rhsB	4800	4800	0.01	0.01	48
3743423	coding	yiaK	4800	4800	0.01	0.01	48
3939904	coding	hsrA	4800	4800	0.01	0.01	48
4220708	coding	arpA	4800	4800	0.01	0.01	48
3846963	coding	uhpT	48	4800	1	0.01	48
152897	coding	htrE	4800	48	0.01	1	48
2651946	intergenic	yfhM-sseA	4800	48	0.01	1	48
2922422	intergenic	gudP-yqcA	4800	48	0.01	1	48
3678904	coding	yhjH	4800	48	0.01	1	48
4275607	coding	yjcC	4800	48	0.01	1	48
4563845	intergenic	yjiK-yjiL	4800	48	0.01	1	48
182886	coding	cdaR	48	48	1	1	48
315234	coding	id49	48	48	1	1	48
2458711	coding	fadJ	48	48	1	1	48
4355865	coding	dtpC	48	48	1	1	48
114683	coding	hofC	4700	4700	0.01	0.01	47
151365	coding	yadK	4700	4700	0.01	0.01	47
544616	coding	allC	4700	4700	0.01	0.01	47
948107	coding	ycaM	4700	4700	0.01	0.01	47
3157468	intergenic	dkgA-yqhG	4700	4700	0.01	0.01	47
3372460	coding	nanT	4700	4700	0.01	0.01	47
3645286	intergenic	prlC-rlmJ	4700	4700	0.01	0.01	47
3652037	coding	id478	4700	4700	0.01	0.01	47
3746035	coding	yiaN	4700	4700	0.01	0.01	47
3901398	coding	bglH	4700	4700	0.01	0.01	47
4341020	coding	melR	4700	4700	0.01	0.01	47
2288542	coding	yejO	47	4700	1	0.01	47
3184717	intergenic	ribB-yqiC	47	4700	1	0.01	47
3674455	coding	id481	47	4700	1	0.01	47
4044924	coding	yihF	47	4700	1	0.01	47
346429	intergenic	yahN-yahO	4700	47	0.01	1	47
2168554	intergenic	yegR-yegS	4700	47	0.01	1	47
3273942	coding	garP	4700	47	0.01	1	47
4070092	coding	yihR	4700	47	0.01	1	47
4261476	intergenic	yjbM-dusA	4700	47	0.01	1	47
4305770	coding	yjcS	4700	47	0.01	1	47
4328008	coding	yjdA	4700	47	0.01	1	47
4335022	coding	eptA	4700	47	0.01	1	47
4347933	coding	dcuB	4700	47	0.01	1	47
3957323	coding	ilvY	47	47	1	1	47
312963	intergenic	ykgM-ykgR	4600	4600	0.01	0.01	46
512467	coding	glsA	4600	4600	0.01	0.01	46
1616361	coding	yneK	4600	4600	0.01	0.01	46
2932359	coding	fucO	4600	4600	0.01	0.01	46
3375415	coding	dcuD	4600	4600	0.01	0.01	46
3416412	coding	acrF	4600	4600	0.01	0.01	46
3778816	coding	lldP	4600	4600	0.01	0.01	46
4100436	coding	rhaT	4600	4600	0.01	0.01	46
4146910	coding	pflC	4600	4600	0.01	0.01	46
4221736	coding	arpA	4600	4600	0.01	0.01	46
4335589	coding	eptA	4600	4600	0.01	0.01	46
4434313	coding	ytfH	4600	4600	0.01	0.01	46
3863138	coding	glvC	4600	46	0.01	1	46
252013	coding	yafN	46	46	1	1	46
1089533	coding	pgaB	4500	4500	0.01	0.01	45
2286329	intergenic	proL-yejO	4500	4500	0.01	0.01	45
2561475	coding	yffM	4500	4500	0.01	0.01	45
2602228	coding	hyfB	4500	4500	0.01	0.01	45
2667966	intergenic	hcaT-hcaR	4500	4500	0.01	0.01	45
2981896	coding	araE	4500	4500	0.01	0.01	45
3000120	intergenic	ygeR-xdhA	4500	4500	0.01	0.01	45
3289092	coding	yraJ	4500	4500	0.01	0.01	45
3320060	coding	yhbX	4500	4500	0.01	0.01	45
3522138	coding	hofM	4500	4500	0.01	0.01	45
3675462	coding	yhjE	4500	4500	0.01	0.01	45
4259801	coding	zur	4500	4500	0.01	0.01	45
4576899	intergenic	yjiV-mcrC	4500	4500	0.01	0.01	45
4596734	coding	yjjN	4500	4500	0.01	0.01	45
4604398	coding	bglJ	4500	4500	0.01	0.01	45
560595	coding	sfmD	4500	45	0.01	1	45
1858037	coding	ydjJ	4500	45	0.01	1	45
3002050	coding	xdhA	4500	45	0.01	1	45
3286916	coding	agaI	4500	45	0.01	1	45
4415007	coding	aidB	4500	45	0.01	1	45
4602438	coding	yjjP	4500	45	0.01	1	45
2367327	coding	arnC	4400	4400	0.01	0.01	44
3129951	coding	yghO	4400	4400	0.01	0.01	44
3637560	intergenic	yhiN-pitA	4400	4400	0.01	0.01	44
3676663	coding	yhjG	4400	4400	0.01	0.01	44
3843823	intergenic	yicO-ade	4400	4400	0.01	0.01	44
3884002	intergenic	dnaA-rpmH	4400	4400	0.01	0.01	44
361962	coding	lacY	4400	44	0.01	1	44
649509	intergenic	citF-citE	4400	44	0.01	1	44
878097	intergenic	rimO-bssR	4400	44	0.01	1	44
2920262	coding	gudX	4400	44	0.01	1	44
3284541	coding	agaB	4400	44	0.01	1	44
3417333	coding	acrF	4400	44	0.01	1	44
3419395	coding	yhdW	4400	44	0.01	1	44
3559236	coding	rtcR	4400	44	0.01	1	44
3658299	intergenic	arrS-gadE	4400	44	0.01	1	44
3752004	coding	yiaU	4400	44	0.01	1	44
3757699	coding	yiaY	4400	44	0.01	1	44
3817989	coding	dinD	4400	44	0.01	1	44
3927046	intergenic	asnC-asnA	4400	44	0.01	1	44
4123904	coding	cytR	4400	44	0.01	1	44
4133064	coding	metF	4400	44	0.01	1	44
4593003	coding	tsr	4400	44	0.01	1	44
4222702	intergenic	arpA-iclR	44	44	1	1	44
538105	coding	ybbW	4300	4300	0.01	0.01	43
607210	coding	ybdK	4300	4300	0.01	0.01	43
1820682	coding	chbC	4300	4300	0.01	0.01	43
2384328	coding	yfbK	4300	4300	0.01	0.01	43
2485257	coding	evgS	4300	4300	0.01	0.01	43
2494894	coding	ypdI	4300	4300	0.01	0.01	43
2575397	coding	eutP	4300	4300	0.01	0.01	43
2778226	coding	ypjA	4300	4300	0.01	0.01	43
2839172	coding	ascG	4300	4300	0.01	0.01	43
3402428	coding	csrD	4300	4300	0.01	0.01	43
3500951	coding	frlA	4300	4300	0.01	0.01	43
3672094	intergenic	yhjB-yhjC	4300	4300	0.01	0.01	43
3764216	coding	rhsA	4300	4300	0.01	0.01	43
4067647	coding	yihQ	4300	4300	0.01	0.01	43
4310802	coding	alsA	4300	4300	0.01	0.01	43
4328591	coding	yjdA	4300	4300	0.01	0.01	43
4451482	coding	ytfR	4300	4300	0.01	0.01	43
41649	coding	caiT	4300	43	0.01	1	43
380509	coding	yaiO	4300	43	0.01	1	43
2410402	coding	yfbS	4300	43	0.01	1	43
2473744	coding	yfdP	4300	43	0.01	1	43
2475549	coding	yfdS	4300	43	0.01	1	43
3352954	coding	arcB	4300	43	0.01	1	43
3421494	coding	yhdY	4300	43	0.01	1	43
3460366	coding	gspF	4300	43	0.01	1	43
3521352	coding	hofO	4300	43	0.01	1	43
3833036	coding	yicI	4300	43	0.01	1	43
4327410	coding	yjdA	4300	43	0.01	1	43
4413802	coding	yjfC	4300	43	0.01	1	43
4438388	coding	ytfI	4300	43	0.01	1	43
843446	coding	ybiO	43	43	1	1	43
89351	intergenic	cra-mraZ	4200	4200	0.01	0.01	42
231773	coding	yafD	4200	4200	0.01	0.01	42
583287	intergenic	tfaX-appY	4200	4200	0.01	0.01	42
682728	coding	hscC	4200	4200	0.01	0.01	42
729057	intergenic	kdpF-ybfA	4200	4200	0.01	0.01	42
735452	coding	ybfO	4200	4200	0.01	0.01	42
742009	coding	dtpD	4200	4200	0.01	0.01	42
3016921	coding	ygfK	4200	4200	0.01	0.01	42
3050765	intergenic	gcvT-visC	4200	4200	0.01	0.01	42
3131771	coding	yghQ	4200	4200	0.01	0.01	42
3659504	coding	mdtE	4200	4200	0.01	0.01	42
3725793	intergenic	ysaB-wecH	4200	4200	0.01	0.01	42
4004823	intergenic	yigI-pldA	4200	4200	0.01	0.01	42
4276725	coding	yjcC	4200	4200	0.01	0.01	42
2764175	coding	yfjL	42	4200	1	0.01	42
3220247	coding	patA	42	4200	1	0.01	42
3685095	coding	yhjK	42	4200	1	0.01	42
155659	coding	yadV	4200	42	0.01	1	42
1427586	coding	lomR	4200	42	0.01	1	42
1857200	coding	ydjI	4200	42	0.01	1	42
2942150	coding	gcvA	4200	42	0.01	1	42
3129116	coding	yghO	4200	42	0.01	1	42
3273221	coding	garL	4200	42	0.01	1	42
3275944	coding	garD	4200	42	0.01	1	42
3302511	coding	yhbV	4200	42	0.01	1	42
3614674	coding	nikA	4200	42	0.01	1	42
4089599	coding	frvR	4200	42	0.01	1	42
4239719	coding	yjbH	4200	42	0.01	1	42
528437	coding	ylbH	4100	4100	0.01	0.01	41
1161634	intergenic	fhuE-hinT	4100	4100	0.01	0.01	41
1418510	intergenic	kilR-sieB	4100	4100	0.01	0.01	41
1449043	intergenic	feaB-tynA	4100	4100	0.01	0.01	41
1563566	coding	dosP	4100	4100	0.01	0.01	41
2048198	coding	yeeJ	4100	4100	0.01	0.01	41
2915383	coding	barA	4100	4100	0.01	0.01	41
3029256	coding	ygfT	4100	4100	0.01	0.01	41
3078344	coding	cmtA	4100	4100	0.01	0.01	41
3231962	coding	fadH	4100	4100	0.01	0.01	41
3267813	intergenic	tdcR-yhaB	4100	4100	0.01	0.01	41
3353542	coding	yhcC	4100	4100	0.01	0.01	41
3500366	coding	frlA	4100	4100	0.01	0.01	41
3655740	coding	yhiD	4100	4100	0.01	0.01	41
3855877	coding	yidG	4100	4100	0.01	0.01	41
3861186	coding	glvG	4100	4100	0.01	0.01	41
3935649	coding	rbsC	4100	4100	0.01	0.01	41
4277922	coding	soxR	4100	4100	0.01	0.01	41
4243385	coding	malG	41	4100	1	0.01	41
353742	coding	prpE	4100	41	0.01	1	41
569446	coding	ybcK	4100	41	0.01	1	41
1217246	intergenic	ymgC-ycgG	4100	41	0.01	1	41
2387530	intergenic	yfbM-yfbN	4100	41	0.01	1	41
2783190	coding	pinH	4100	41	0.01	1	41
2848113	coding	hycC	4100	41	0.01	1	41
3006101	intergenic	ygeV-ygeW	4100	41	0.01	1	41
3462543	coding	gspJ	4100	41	0.01	1	41
3659950	coding	mdtE	4100	41	0.01	1	41
3704878	coding	dppB	4100	41	0.01	1	41
3705782	coding	dppB	4100	41	0.01	1	41
3836575	intergenic	yicT-setC	4100	41	0.01	1	41
3982818	intergenic	proM-aslB	4100	41	0.01	1	41
4525134	coding	yjhI	4100	41	0.01	1	41
3042615	coding	yqfA	41	41	1	1	41
155230	coding	htrE	4000	4000	0.01	0.01	40
896698	coding	potH	4000	4000	0.01	0.01	40
1450662	coding	tynA	4000	4000	0.01	0.01	40
1596637	coding	yneO	4000	4000	0.01	0.01	40
1910790	coding	yebQ	4000	4000	0.01	0.01	40
2190537	coding	yehB	4000	4000	0.01	0.01	40
2450541	coding	yfcP	4000	4000	0.01	0.01	40
2777253	coding	yfjZ	4000	4000	0.01	0.01	40
2787411	coding	ygaQ	4000	4000	0.01	0.01	40
3147379	coding	yghX	4000	4000	0.01	0.01	40
3266348	coding	tdcA	4000	4000	0.01	0.01	40
3366991	coding	yhcF	4000	4000	0.01	0.01	40
3720436	intergenic	cspA-hokA	4000	4000	0.01	0.01	40
3753546	coding	yiaV	4000	4000	0.01	0.01	40
3754629	intergenic	yiaW-id49	4000	4000	0.01	0.01	40
4288203	coding	nrfA	4000	4000	0.01	0.01	40
4288641	coding	nrfA	4000	4000	0.01	0.01	40
4411471	coding	yjfK	4000	4000	0.01	0.01	40
4491923	coding	idnT	4000	4000	0.01	0.01	40
4562076	coding	yjiJ	4000	4000	0.01	0.01	40
964563	coding	ycaI	40	4000	1	0.01	40
370420	coding	mhpB	4000	40	0.01	1	40
532578	coding	allA	4000	40	0.01	1	40
822053	coding	ybhN	4000	40	0.01	1	40
1096185	coding	ycdU	4000	40	0.01	1	40
1480939	coding	ynbD	4000	40	0.01	1	40
1641680	intergenic	cspB-cspF	4000	40	0.01	1	40
1860546	coding	ydjL	4000	40	0.01	1	40
2253261	coding	nupX	4000	40	0.01	1	40
2627461	coding	yfgF	4000	40	0.01	1	40
2781475	coding	ypjA	4000	40	0.01	1	40
2782238	coding	ypjA	4000	40	0.01	1	40
3192137	intergenic	glgS-yqiJ	4000	40	0.01	1	40
3649021	coding	arsB	4000	40	0.01	1	40
3728093	coding	xylB	4000	40	0.01	1	40
3892105	coding	mdtL	4000	40	0.01	1	40
4293180	coding	nrfF	4000	40	0.01	1	40
4304325	coding	ytcA	4000	40	0.01	1	40
11862	intergenic	yaaI-dnaK	3900	3900	0.01	0.01	39
386648	coding	tauB	3900	3900	0.01	0.01	39
401041	intergenic	ddlA-iraP	3900	3900	0.01	0.01	39
635653	coding	ybdN	3900	3900	0.01	0.01	39
767475	coding	mngA	3900	3900	0.01	0.01	39
912985	intergenic	hcp-ybjE)	3900	3900	0.01	0.01	39
1374305	coding	ycjP	3900	3900	0.01	0.01	39
1648718	coding	ydfB	3900	3900	0.01	0.01	39
1749668	coding	ydhU	3900	3900	0.01	0.01	39
2058272	coding	yeeO	3900	3900	0.01	0.01	39
2255150	coding	rihB	3900	3900	0.01	0.01	39
2256326	coding	psuT	3900	3900	0.01	0.01	39
2327642	coding	yfaP	3900	3900	0.01	0.01	39
3025541	coding	xanQ	3900	3900	0.01	0.01	39
3031450	coding	uacT	3900	3900	0.01	0.01	39
3125747	coding	glcE	3900	3900	0.01	0.01	39
3187741	coding	yqiG	3900	3900	0.01	0.01	39
3205050	coding	plsY	3900	3900	0.01	0.01	39
3233575	coding	fadH	3900	3900	0.01	0.01	39
3719303	intergenic	yiaF-yiaG	3900	3900	0.01	0.01	39
3834240	coding	yicI	3900	3900	0.01	0.01	39
3934969	coding	rbsA	3900	3900	0.01	0.01	39
4286651	coding	acs	3900	3900	0.01	0.01	39
4467861	coding	mgtA	3900	3900	0.01	0.01	39
4563217	coding	yjiK	3900	3900	0.01	0.01	39
4602024	coding	yjjB	3900	3900	0.01	0.01	39
853953	coding	ybiR	39	3900	1	0.01	39
2238758	coding	mglA	39	3900	1	0.01	39
2678505	coding	yphF	39	3900	1	0.01	39
3386177	intergenic	yhcO-aaeB	39	3900	1	0.01	39
3834700	coding	yicJ	39	3900	1	0.01	39
295160	coding	yagN	3900	39	0.01	1	39
374130	coding	mhpE	3900	39	0.01	1	39
513795	coding	ybaT	3900	39	0.01	1	39
682002	coding	hscC	3900	39	0.01	1	39
1668857	coding	ynfL	3900	39	0.01	1	39
2200451	coding	yehI	3900	39	0.01	1	39
2280608	intergenic	rsuA-yejH	3900	39	0.01	1	39
2921025	coding	gudP	3900	39	0.01	1	39
3676238	coding	id482	3900	39	0.01	1	39
3744483	coding	yiaM	3900	39	0.01	1	39
3763601	coding	rhsA	3900	39	0.01	1	39
3893117	coding	yidZ	3900	39	0.01	1	39
4097192	coding	rhaB	3900	39	0.01	1	39
4247267	coding	malK	3900	39	0.01	1	39
147345	coding	yadD	39	39	1	1	39
3220917	coding	ygjH	39	39	1	1	39
3632892	coding	yhiL	39	39	1	1	39
4159538	coding	sthA	39	39	1	1	39
314830	coding	eaeH	3800	3800	0.01	0.01	38
511559	intergenic	copA-glsA	3800	3800	0.01	0.01	38	Yes
566614	coding	peaD	3800	3800	0.01	0.01	38
681068	coding	djlC	3800	3800	0.01	0.01	38
1088238	coding	pgaB	3800	3800	0.01	0.01	38
1105551	coding	ymdA	3800	3800	0.01	0.01	38
1443724	coding	ydbH	3800	3800	0.01	0.01	38
1453179	coding	paaZ	3800	3800	0.01	0.01	38
1588563	coding	ydeS	3800	3800	0.01	0.01	38
2334184	coding	yfaS	3800	3800	0.01	0.01	38
2343193	coding	yfaL	3800	3800	0.01	0.01	38
2344014	coding	yfaL	3800	3800	0.01	0.01	38
2507362	coding	fryC	3800	3800	0.01	0.01	38
2710736	coding	nadB	3800	3800	0.01	0.01	38
2729606	intergenic	gltW-rrsG	3800	3800	0.01	0.01	38	Yes
2778673	coding	ypjA	3800	3800	0.01	0.01	38
2788415	coding	ygaQ	3800	3800	0.01	0.01	38
2884152	intergenic	casA-ygcB	3800	3800	0.01	0.01	38
2901213	coding	yqcE	3800	3800	0.01	0.01	38
3017880	coding	ygfK	3800	3800	0.01	0.01	38
3030420	coding	ygfT	3800	3800	0.01	0.01	38
3222799	coding	ebgA	3800	3800	0.01	0.01	38
3232927	coding	fadH	3800	3800	0.01	0.01	38
3279849	coding	kbaZ	3800	3800	0.01	0.01	38
3414029	coding	acrE	3800	3800	0.01	0.01	38
3655024	coding	dctR	3800	3800	0.01	0.01	38
3728995	coding	xylB	3800	3800	0.01	0.01	38
3739101	coding	malS	3800	3800	0.01	0.01	38
3837914	coding	setC	3800	3800	0.01	0.01	38
3859873	coding	yidK	3800	3800	0.01	0.01	38
3893820	intergenic	yidZ-yieE	3800	3800	0.01	0.01	38
4566245	coding	yjiN	3800	3800	0.01	0.01	38
4571829	coding	yjiS	3800	3800	0.01	0.01	38
3254913	coding	yhaK	38	3800	1	0.01	38
3707046	coding	dppA	38	3800	1	0.01	38
4290980	coding	nrfD	38	3800	1	0.01	38
77587	intergenic	sgrT-setA	3800	38	0.01	1	38
307274	coding	ecpC	3800	38	0.01	1	38
556619	intergenic	ybcI-ybcJ	3800	38	0.01	1	38
2335271	coding	yfaA	3800	38	0.01	1	38
2676910	coding	yphE	3800	38	0.01	1	38
3078748	coding	cmtA	3800	38	0.01	1	38
3134292	coding	yghT	3800	38	0.01	1	38
3623040	coding	rhsB	3800	38	0.01	1	38
3651247	intergenic	id477-yhiS	3800	38	0.01	1	38
3751014	coding	ysaD	3800	38	0.01	1	38
3863708	intergenic	glvC-yidP	3800	38	0.01	1	38
3869303	coding	yidR	3800	38	0.01	1	38
4093418	coding	rhaM	3800	38	0.01	1	38
4094721	intergenic	id550-rhaA	3800	38	0.01	1	38
4268583	intergenic	id585-yjbS	3800	38	0.01	1	38
4290073	coding	nrfC	3800	38	0.01	1	38
542107	coding	glxK	38	38	1	1	38
154163	coding	htrE	3700	3700	0.01	0.01	37
252903	coding	yafP	3700	3700	0.01	0.01	37
503294	intergenic	ybaL-fsr	3700	3700	0.01	0.01	37
541441	coding	ybbY	3700	3700	0.01	0.01	37
720322	coding	speF	3700	3700	0.01	0.01	37
1035282	coding	hyaC	3700	3700	0.01	0.01	37
1091530	coding	pgaA	3700	3700	0.01	0.01	37
1313871	intergenic	yciC-ompW	3700	3700	0.01	0.01	37
1383969	intergenic	ycjW-ycjX	3700	3700	0.01	0.01	37
1405221	coding	abgR	3700	3700	0.01	0.01	37
1834621	coding	ydjY	3700	3700	0.01	0.01	37
1883397	coding	yeaV	3700	3700	0.01	0.01	37
1916991	coding	yebS	3700	3700	0.01	0.01	37
1965613	coding	flhB	3700	3700	0.01	0.01	37
2064515	coding	cobS	3700	3700	0.01	0.01	37
2197759	coding	yehH	3700	3700	0.01	0.01	37
2214307	coding	yehU	3700	3700	0.01	0.01	37
2668888	intergenic	iroK-hcaE	3700	3700	0.01	0.01	37
2782738	intergenic	ypjA-pinH	3700	3700	0.01	0.01	37
2786791	coding	ygaQ	3700	3700	0.01	0.01	37
2901634	coding	yqcE	3700	3700	0.01	0.01	37
3010127	coding	hyuA	3700	3700	0.01	0.01	37
3019954	coding	ssnA	3700	3700	0.01	0.01	37
3258190	intergenic	yhaO-tdcG	3700	3700	0.01	0.01	37
3285411	coding	agaC	3700	3700	0.01	0.01	37
3412476	coding	yhdJ	3700	3700	0.01	0.01	37
3488121	coding	yhfK	3700	3700	0.01	0.01	37
3669777	coding	treF	3700	3700	0.01	0.01	37
3748509	coding	lyxK	3700	3700	0.01	0.01	37
3904323	coding	bglF	3700	3700	0.01	0.01	37
4359842	coding	cadB	3700	3700	0.01	0.01	37
4535563	coding	yjhR	3700	3700	0.01	0.01	37
1500946	coding	tehA	37	3700	1	0.01	37
3677101	coding	yhjG	37	3700	1	0.01	37
4413055	coding	yjfC	37	3700	1	0.01	37
175319	coding	clcA	3700	37	0.01	1	37
354764	coding	id54	3700	37	0.01	1	37
360892	coding	cynX	3700	37	0.01	1	37
369170	coding	mhpA	3700	37	0.01	1	37
1055911	coding	torS	3700	37	0.01	1	37
1492731	coding	trg	3700	37	0.01	1	37
1700536	coding	malX	3700	37	0.01	1	37
2317590	coding	rcsC	3700	37	0.01	1	37
2368192	coding	arnA	3700	37	0.01	1	37
2562430	coding	yffO	3700	37	0.01	1	37
2587481	intergenic	narQ-acrD	3700	37	0.01	1	37
3063271	coding	argK	3700	37	0.01	1	37
3544963	coding	gntX	3700	37	0.01	1	37
3582934	coding	yhhZ	3700	37	0.01	1	37
3589759	coding	ugpE	3700	37	0.01	1	37
3671213	coding	treF	3700	37	0.01	1	37
4313310	intergenic	rpiR-rpiB	3700	37	0.01	1	37
4377731	intergenic	blc-ampC	3700	37	0.01	1	37
4595361	coding	yjjM	3700	37	0.01	1	37
2765241	intergenic	yfjL-yfjM	37	37	1	1	37
4524725	coding	yjhH	37	37	1	1	37
513041	coding	ybaT	3600	3600	0.01	0.01	36
580364	coding	ylcI	3600	3600	0.01	0.01	36
656910	coding	pagP	3600	3600	0.01	0.01	36
1037759	coding	appC	3600	3600	0.01	0.01	36
1130803	coding	flgA	3600	3600	0.01	0.01	36
1478653	coding	ynbB	3600	3600	0.01	0.01	36
1695177	coding	uidA	3600	3600	0.01	0.01	36
1784337	coding	fadK	3600	3600	0.01	0.01	36
1956859	coding	torZ	3600	3600	0.01	0.01	36
2263870	coding	setB	3600	3600	0.01	0.01	36
2454277	coding	yfcU	3600	3600	0.01	0.01	36
2525880	coding	yfeN	3600	3600	0.01	0.01	36
2710251	intergenic	rpoE-nadB	3600	3600	0.01	0.01	36
2963757	coding	ppdA	3600	3600	0.01	0.01	36
2981485	coding	araE	3600	3600	0.01	0.01	36
3128094	intergenic	glcD-glcC	3600	3600	0.01	0.01	36
3231557	intergenic	id425-fadH	3600	3600	0.01	0.01	36
3459878	coding	gspF	3600	3600	0.01	0.01	36
3590452	coding	ugpA	3600	3600	0.01	0.01	36
3657599	intergenic	hdeD-arrS	3600	3600	0.01	0.01	36
3678273	coding	yhjG	3600	3600	0.01	0.01	36
3906424	coding	bglG	3600	3600	0.01	0.01	36
4089172	coding	frvR	3600	3600	0.01	0.01	36
4091005	coding	frvB	3600	3600	0.01	0.01	36
4092267	coding	frvB	3600	3600	0.01	0.01	36
4238897	coding	yjbH	3600	3600	0.01	0.01	36
4300317	coding	mdtP	3600	3600	0.01	0.01	36
4319658	coding	phnI	3600	3600	0.01	0.01	36
4419791	intergenic	ulaG-ulaA	3600	3600	0.01	0.01	36
4525590	coding	yjhI	3600	3600	0.01	0.01	36
548644	coding	ylbE	36	3600	1	0.01	36
593302	intergenic	nfrB-cusS	36	3600	1	0.01	36
2451968	coding	yfcS	36	3600	1	0.01	36
2523503	coding	xapB	36	3600	1	0.01	36
3874113	coding	dgoK	36	3600	1	0.01	36
1003689	coding	ycbV	3600	36	0.01	1	36
1634162	coding	pinQ	3600	36	0.01	1	36
1695627	coding	uidA	3600	36	0.01	1	36
2179313	coding	yegT	3600	36	0.01	1	36
2569445	coding	eutG	3600	36	0.01	1	36
2574413	coding	eutQ	3600	36	0.01	1	36
2780189	coding	ypjA	3600	36	0.01	1	36
2974834	coding	aas	3600	36	0.01	1	36
2984581	coding	yqeF	3600	36	0.01	1	36
3229526	coding	ygjK	3600	36	0.01	1	36
3591501	coding	ugpB	3600	36	0.01	1	36
3599854	intergenic	livJ-rpoH	3600	36	0.01	1	36
3732995	coding	xylG	3600	36	0.01	1	36
3959900	intergenic	ppiC-yifN	3600	36	0.01	1	36
4102802	intergenic	id551-yiiM	3600	36	0.01	1	36
4466879	coding	treR	3600	36	0.01	1	36
4540136	intergenic	nanC-fimB	3600	36	0.01	1	36
376497	coding	mhpT	36	36	1	1	36
520075	coding	ybbA	36	36	1	1	36
3290195	coding	yraJ	36	36	1	1	36
3463003	coding	gspK	36	36	1	1	36
250636	coding	lafU	3500	3500	0.01	0.01	35
335973	coding	yahE	3500	3500	0.01	0.01	35
347058	coding	prpR	3500	3500	0.01	0.01	35
404043	coding	yaiC	3500	3500	0.01	0.01	35
833003	intergenic	ybiA-dinG	3500	3500	0.01	0.01	35
947333	coding	ycaM	3500	3500	0.01	0.01	35
1033649	coding	hyaB	3500	3500	0.01	0.01	35
1425569	coding	ynaK	3500	3500	0.01	0.01	35
1508981	coding	yncJ	3500	3500	0.01	0.01	35
1660303	coding	ynfE	3500	3500	0.01	0.01	35
1884331	coding	yeaV	3500	3500	0.01	0.01	35
2228825	intergenic	mdtQ-yohP	3500	3500	0.01	0.01	35
2320707	coding	atoS	3500	3500	0.01	0.01	35
2354819	coding	glpB	3500	3500	0.01	0.01	35
2604581	coding	hyfC	3500	3500	0.01	0.01	35
3014568	coding	yqeC	3500	3500	0.01	0.01	35
3157892	coding	yqhG	3500	3500	0.01	0.01	35
3170394	coding	qseB	3500	3500	0.01	0.01	35
3190199	coding	yqiH	3500	3500	0.01	0.01	35
3228781	coding	ygjJ	3500	3500	0.01	0.01	35
3286476	coding	agaI	3500	3500	0.01	0.01	35
3365216	coding	yhcE	3500	3500	0.01	0.01	35
3455899	coding	gspC	3500	3500	0.01	0.01	35
3584955	coding	yrhB	3500	3500	0.01	0.01	35
3586899	intergenic	ggt-yhhA	3500	3500	0.01	0.01	35
3665464	coding	gadX	3500	3500	0.01	0.01	35
3835719	coding	yicJ	3500	3500	0.01	0.01	35
4237218	coding	yjbG	3500	3500	0.01	0.01	35
4260259	intergenic	zur-yjbL	3500	3500	0.01	0.01	35
4342477	coding	melA	3500	3500	0.01	0.01	35
4356398	coding	dtpC	3500	3500	0.01	0.01	35
4424972	intergenic	yjfY-rpsF	3500	3500	0.01	0.01	35
4521933	coding	yjhF	3500	3500	0.01	0.01	35
4529661	coding	sgcC	3500	3500	0.01	0.01	35
333703	coding	yahB	35	3500	1	0.01	35
1587904	coding	ydeR	35	3500	1	0.01	35
3985730	coding	aslA	35	3500	1	0.01	35
40893	coding	caiT	3500	35	0.01	1	35
907156	coding	ybjT	3500	35	0.01	1	35
2545274	coding	murR	3500	35	0.01	1	35
2614304	coding	focB	3500	35	0.01	1	35
2628080	coding	yfgF	3500	35	0.01	1	35
2898332	coding	ygcU	3500	35	0.01	1	35
2988685	coding	yqeI	3500	35	0.01	1	35
3420439	coding	yhdX	3500	35	0.01	1	35
4074536	coding	yihV	3500	35	0.01	1	35
4163294	intergenic	trmA-btuB	3500	35	0.01	1	35
4286084	coding	acs	3500	35	0.01	1	35
4338665	coding	adiA	3500	35	0.01	1	35
4344152	coding	melB	3500	35	0.01	1	35
4437526	intergenic	cysQ-ytfI	3500	35	0.01	1	35
4479824	coding	yjgN	3500	35	0.01	1	35
2117090	coding	wcaL	35	35	1	1	35
2527367	coding	yfeH	35	35	1	1	35
2836270	coding	hypF	35	35	1	1	35
3750524	coding	yiaS	35	35	1	1	35
300415	coding	paoC	3400	3400	0.01	0.01	34
546434	intergenic	allD-fdrA	3400	3400	0.01	0.01	34
563160	coding	sfmH	3400	3400	0.01	0.01	34
719217	coding	speF	3400	3400	0.01	0.01	34
999827	coding	elfC	3400	3400	0.01	0.01	34
1059805	coding	torA	3400	3400	0.01	0.01	34
1060439	coding	torA	3400	3400	0.01	0.01	34
1503625	coding	insP	3400	3400	0.01	0.01	34
1773299	coding	ydiN	3400	3400	0.01	0.01	34
1805284	intergenic	yniD-ydiY	3400	3400	0.01	0.01	34
1820054	coding	chbC	3400	3400	0.01	0.01	34
2037472	coding	yedV	3400	3400	0.01	0.01	34
2384795	coding	yfbK	3400	3400	0.01	0.01	34
2423449	coding	yfcI	3400	3400	0.01	0.01	34
2513006	intergenic	mntH-nupC	3400	3400	0.01	0.01	34
2541809	coding	cysU	3400	3400	0.01	0.01	34
2543353	coding	cysP	3400	3400	0.01	0.01	34
2563201	intergenic	yffP-yffQ	3400	3400	0.01	0.01	34
2665011	coding	yfhR	3400	3400	0.01	0.01	34
2680101	coding	yphG	3400	3400	0.01	0.01	34
2985179	coding	yqeF	3400	3400	0.01	0.01	34
2994994	coding	ygeK	3400	3400	0.01	0.01	34
3019221	coding	ssnA	3400	3400	0.01	0.01	34
3171999	coding	ygiZ	3400	3400	0.01	0.01	34
3208199	coding	ttdT	3400	3400	0.01	0.01	34
3223323	coding	ebgA	3400	3400	0.01	0.01	34
3279066	coding	kbaZ	3400	3400	0.01	0.01	34
3454752	coding	gspA	3400	3400	0.01	0.01	34
3458824	coding	gspE	3400	3400	0.01	0.01	34
3522601	coding	hofM	3400	3400	0.01	0.01	34
3667941	coding	yhjA	3400	3400	0.01	0.01	34
3755234	coding	aldB	3400	3400	0.01	0.01	34
3857753	coding	yidJ	3400	3400	0.01	0.01	34
3928663	coding	viaA	3400	3400	0.01	0.01	34
3929499	coding	viaA	3400	3400	0.01	0.01	34
4141957	coding	ptsA	3400	3400	0.01	0.01	34
4221217	coding	arpA	3400	3400	0.01	0.01	34
4302723	coding	mdtO	3400	3400	0.01	0.01	34
4325139	coding	phnC	3400	3400	0.01	0.01	34
4560123	coding	yjiH	3400	3400	0.01	0.01	34
308492	coding	ecpC	3400	34	0.01	1	34
383607	coding	yaiP	3400	34	0.01	1	34
572743	coding	ybcN	3400	34	0.01	1	34
805555	coding	ybhJ	3400	34	0.01	1	34
1124206	coding	mdtH	3400	34	0.01	1	34
1124788	coding	mdtH	3400	34	0.01	1	34
1125247	coding	mdtH	3400	34	0.01	1	34
1589299	coding	ydeT	3400	34	0.01	1	34
2359870	coding	rhmT	3400	34	0.01	1	34
2896881	coding	ygcS	3400	34	0.01	1	34
2969890	coding	mutH	3400	34	0.01	1	34
3664162	coding	gadW	3400	34	0.01	1	34
3872006	coding	dgoD	3400	34	0.01	1	34
3873633	coding	dgoK	3400	34	0.01	1	34
3897608	coding	cbrB	3400	34	0.01	1	34
4323099	coding	phnE	3400	34	0.01	1	34
4361349	coding	cadC	3400	34	0.01	1	34
4500515	coding	yjgX	3400	34	0.01	1	34
4594127	coding	yjjL	3400	34	0.01	1	34
684480	intergenic	rihA-gltL	34	34	1	1	34
2799508	coding	alaE	34	34	1	1	34
4432462	coding	ytfF	34	34	1	1	34
17462	intergenic	sokC-nhaA	3300	3300	0.01	0.01	33
290574	coding	ykgS	3300	3300	0.01	0.01	33
310886	coding	ecpR	3300	3300	0.01	0.01	33
454265	intergenic	yajG-bolA	3300	3300	0.01	0.01	33
559668	intergenic	sfmC-sfmD	3300	3300	0.01	0.01	33
561429	coding	sfmD	3300	3300	0.01	0.01	33
581047	coding	nohD	3300	3300	0.01	0.01	33
766898	coding	mngA	3300	3300	0.01	0.01	33
879593	coding	yliI	3300	3300	0.01	0.01	33
915258	intergenic	ybjE-aqpZ	3300	3300	0.01	0.01	33
1206565	coding	jayE	3300	3300	0.01	0.01	33
1244399	coding	ycgR	3300	3300	0.01	0.01	33
1379969	coding	ycjT	3300	3300	0.01	0.01	33
1457717	coding	paaF	3300	3300	0.01	0.01	33
1495706	coding	ydcJ	3300	3300	0.01	0.01	33
1532439	coding	ydcC	3300	3300	0.01	0.01	33
1585067	coding	ydeP	3300	3300	0.01	0.01	33
1771563	coding	ydiM	3300	3300	0.01	0.01	33
1780554	coding	ydiR	3300	3300	0.01	0.01	33
1870398	coding	yeaI	3300	3300	0.01	0.01	33
1985636	coding	araF	3300	3300	0.01	0.01	33
2018469	coding	fliK	3300	3300	0.01	0.01	33
2058937	coding	yeeO	3300	3300	0.01	0.01	33
2144768	coding	yegE	3300	3300	0.01	0.01	33
2152658	coding	yegL	3300	3300	0.01	0.01	33
2206294	coding	yehM	3300	3300	0.01	0.01	33
2320296	coding	atoS	3300	3300	0.01	0.01	33
2386603	coding	yfbL	3300	3300	0.01	0.01	33
2471888	coding	yfdL	3300	3300	0.01	0.01	33
2477886	coding	dsdX	3300	3300	0.01	0.01	33
2481625	coding	emrY	3300	3300	0.01	0.01	33
2886149	coding	ygcB	3300	3300	0.01	0.01	33
2934763	coding	fucP	3300	3300	0.01	0.01	33
3102994	intergenic	trmI-mutY	3300	3300	0.01	0.01	33
3192857	intergenic	yqiJ-yqiK	3300	3300	0.01	0.01	33
3561947	intergenic	glpE-glpD	3300	3300	0.01	0.01	33
3596808	coding	livK	3300	3300	0.01	0.01	33
3674911	coding	yhjE	3300	3300	0.01	0.01	33
3900732	coding	bglH	3300	3300	0.01	0.01	33
3950018	intergenic	yifB-ilvL	3300	3300	0.01	0.01	33
4358985	coding	cadB	3300	3300	0.01	0.01	33
4420354	coding	ulaA	3300	3300	0.01	0.01	33
4534708	intergenic	yjhZ-yjhR	3300	3300	0.01	0.01	33
4564669	coding	yjiL	3300	3300	0.01	0.01	33
4639169	coding	creD	3300	3300	0.01	0.01	33
1452593	coding	paaZ	33	3300	1	0.01	33
2526938	intergenic	yfeR-yfeH	33	3300	1	0.01	33
2748707	coding	ypjD	33	3300	1	0.01	33
3788753	coding	yibQ	33	3300	1	0.01	33
3903899	coding	bglF	33	3300	1	0.01	33
4562548	coding	yjiJ	33	3300	1	0.01	33
46460	coding	yaaU	3300	33	0.01	1	33
301824	coding	paoB	3300	33	0.01	1	33
845329	coding	ybiO	3300	33	0.01	1	33
994167	coding	ssuC	3300	33	0.01	1	33
1325514	coding	yciQ	3300	33	0.01	1	33
1475914	coding	ydbD	3300	33	0.01	1	33
1859924	coding	ydjK	3300	33	0.01	1	33
2329166	coding	yfaQ	3300	33	0.01	1	33
2749137	coding	yfjD	3300	33	0.01	1	33
2776223	coding	yfjX	3300	33	0.01	1	33
2840296	coding	ascF	3300	33	0.01	1	33
3086404	intergenic	yqgC-metK	3300	33	0.01	1	33
3418681	intergenic	yhdV-yhdW	3300	33	0.01	1	33
3611750	intergenic	yhhS-yhhT	3300	33	0.01	1	33
4293696	coding	nrfG	3300	33	0.01	1	33
4303361	coding	mdtN	3300	33	0.01	1	33
3181940	coding	ygiD	33	33	1	1	33
3201044	intergenic	ygiF-ygiM	33	33	1	1	33
4287792	coding	nrfA	33	33	1	1	33
734614	coding	ybfO	3200	3200	0.01	0.01	32
751154	coding	ybgQ	3200	3200	0.01	0.01	32
822499	coding	clsB	3200	3200	0.01	0.01	32
913684	intergenic	hcp-ybjE	3200	3200	0.01	0.01	32
957415	coding	ycaP	3200	3200	0.01	0.01	32
1053658	coding	torS	3200	3200	0.01	0.01	32
1310287	intergenic	kch-yciI	3200	3200	0.01	0.01	32
1380513	coding	ycjU	3200	3200	0.01	0.01	32
1445436	coding	ydbH	3200	3200	0.01	0.01	32
1513673	coding	ydcT	3200	3200	0.01	0.01	32
1546776	coding	yddG	3200	3200	0.01	0.01	32
1594226	coding	yneO	3200	3200	0.01	0.01	32
1602655	coding	lsrA	3200	3200	0.01	0.01	32
1603888	coding	lsrC	3200	3200	0.01	0.01	32
1883852	coding	yeaV	3200	3200	0.01	0.01	32
2044697	intergenic	asnT-yeeJ	3200	3200	0.01	0.01	32
2052217	intergenic	yeeJ-yeeL	3200	3200	0.01	0.01	32
2053433	intergenic	yeeL-shiA	3200	3200	0.01	0.01	32
2082652	intergenic	dacD-sbcB	3200	3200	0.01	0.01	32
2151990	coding	yegK	3200	3200	0.01	0.01	32
2207423	coding	yehM	3200	3200	0.01	0.01	32
2227182	coding	yohF	3200	3200	0.01	0.01	32
2233872	intergenic	yeiS-preT	3200	3200	0.01	0.01	32
2313413	intergenic	micF-rcsD	3200	3200	0.01	0.01	32
2326771	coding	atoB	3200	3200	0.01	0.01	32
2330789	coding	yfaS	3200	3200	0.01	0.01	32
2388050	coding	yfbN	3200	3200	0.01	0.01	32
2504352	coding	fryA	3200	3200	0.01	0.01	32
2524997	intergenic	xapA-yfeN	3200	3200	0.01	0.01	32
2681743	coding	yphG	3200	3200	0.01	0.01	32
2776843	coding	yfjY	3200	3200	0.01	0.01	32
2895831	coding	ygcR	3200	3200	0.01	0.01	32
3000855	coding	xdhA	3200	3200	0.01	0.01	32
3006780	coding	ygeW	3200	3200	0.01	0.01	32
3099418	coding	yggM	3200	3200	0.01	0.01	32
3768074	coding	yibJ	3200	3200	0.01	0.01	32
3769563	coding	yibV	3200	3200	0.01	0.01	32
4236621	coding	yjbF	3200	3200	0.01	0.01	32
4300731	coding	mdtP	3200	3200	0.01	0.01	32
4324396	coding	phnC	3200	3200	0.01	0.01	32
4344837	coding	id594	3200	3200	0.01	0.01	32
4361973	intergenic	cadC-yjdQ	3200	3200	0.01	0.01	32
1983351	coding	araH	32	3200	1	0.01	32
2457170	coding	fadJ	32	3200	1	0.01	32
2690808	coding	glrK	32	3200	1	0.01	32
2976383	coding	omrB	32	3200	1	0.01	32
3510269	coding	yhfX	32	3200	1	0.01	32
4140360	coding	ptsA	32	3200	1	0.01	32
536776	coding	glxR	3200	32	0.01	1	32
1047424	coding	gfcD	3200	32	0.01	1	32
1448331	coding	feaB	3200	32	0.01	1	32
1518054	coding	ydcZ	3200	32	0.01	1	32
2005618	coding	fliS	3200	32	0.01	1	32
2027187	coding	yedQ	3200	32	0.01	1	32
2204769	coding	yehL	3200	32	0.01	1	32
2226329	coding	yohD	3200	32	0.01	1	32
2486396	coding	evgS	3200	32	0.01	1	32
2721347	coding	pka	3200	32	0.01	1	32
2825594	intergenic	mltB-srlA	3200	32	0.01	1	32
2860280	coding	pphB	3200	32	0.01	1	32
3061665	coding	scpA	3200	32	0.01	1	32
4345524	coding	yjdF	3200	32	0.01	1	32
2179792	coding	yegT	32	32	1	1	32
3146968	coding	yghX	32	32	1	1	32
85720	coding	ilvI	3100	3100	0.01	0.01	31
216622	coding	yaeF	3100	3100	0.01	0.01	31
410044	intergenic	rdgC-mak	3100	3100	0.01	0.01	31
466503	coding	ybaE	3100	3100	0.01	0.01	31
526731	coding	rhsD	3100	3100	0.01	0.01	31
543217	intergenic	id86-ylbA	3100	3100	0.01	0.01	31
550937	coding	ybcF	3100	3100	0.01	0.01	31
595570	intergenic	cusR-cusC	3100	3100	0.01	0.01	31
600061	coding	cusA	3100	3100	0.01	0.01	31
636911	coding	ybdO	3100	3100	0.01	0.01	31
642327	coding	ybdR	3100	3100	0.01	0.01	31
677097	coding	ybeR	3100	3100	0.01	0.01	31
708569	coding	chiP	3100	3100	0.01	0.01	31
883595	intergenic	ybjG-mdfA	3100	3100	0.01	0.01	31
1048929	coding	gfcB	3100	3100	0.01	0.01	31
1199741	coding	intE	3100	3100	0.01	0.01	31
1209848	coding	pinE	3100	3100	0.01	0.01	31
1226286	intergenic	minC-ycgJ	3100	3100	0.01	0.01	31
1231825	coding	umuC	3100	3100	0.01	0.01	31
1339581	coding	pgpB	3100	3100	0.01	0.01	31
1370027	intergenic	pspE-ycjM	3100	3100	0.01	0.01	31
1421792	coding	ydaU	3100	3100	0.01	0.01	31
1505529	coding	ydcO	3100	3100	0.01	0.01	31
1561489	coding	ddpA	3100	3100	0.01	0.01	31
1572296	intergenic	gadB-pqqL	3100	3100	0.01	0.01	31
1595980	coding	yneO	3100	3100	0.01	0.01	31
1601706	coding	lsrA	3100	3100	0.01	0.01	31
1644173	coding	ydfU	3100	3100	0.01	0.01	31
1674463	coding	tqsA	3100	3100	0.01	0.01	31
1692608	coding	uidC	3100	3100	0.01	0.01	31
1824694	coding	ves	3100	3100	0.01	0.01	31
1918226	coding	yebT	3100	3100	0.01	0.01	31
2012651	coding	intG	3100	3100	0.01	0.01	31
2013758	coding	fliF	3100	3100	0.01	0.01	31
2135724	coding	wzb	3100	3100	0.01	0.01	31
2143181	intergenic	udk-yegE	3100	3100	0.01	0.01	31
2199219	coding	yehH	3100	3100	0.01	0.01	31
2334585	coding	yfaT	3100	3100	0.01	0.01	31
2360778	coding	rhmD	3100	3100	0.01	0.01	31
2361446	coding	rhmR	3100	3100	0.01	0.01	31
2362274	intergenic	rhmR-yfaY	3100	3100	0.01	0.01	31
2451559	coding	yfcR	3100	3100	0.01	0.01	31
2452542	coding	yfcU	3100	3100	0.01	0.01	31
2459778	coding	fadI	3100	3100	0.01	0.01	31
2488310	coding	yfdE	3100	3100	0.01	0.01	31
2892123	intergenic	cysJ-queD	3100	3100	0.01	0.01	31
2894502	coding	ygcP	3100	3100	0.01	0.01	31
2897410	coding	ygcS	3100	3100	0.01	0.01	31
3005598	coding	ygeV	3100	3100	0.01	0.01	31
3061031	coding	scpA	3100	3100	0.01	0.01	31
3555447	coding	malT	3100	3100	0.01	0.01	31
3664981	intergenic	gadY-gadX	3100	3100	0.01	0.01	31
3770607	coding	yibH	3100	3100	0.01	0.01	31
3816572	coding	rph	3100	3100	0.01	0.01	31
4061139	coding	yihL	3100	3100	0.01	0.01	31
4158463	intergenic	oxyS-oxyR	3100	3100	0.01	0.01	31
4289384	coding	nrfB	3100	3100	0.01	0.01	31
1205593	coding	ymfR	31	3100	1	0.01	31
1280352	coding	narG	31	3100	1	0.01	31
2241515	coding	galS	31	3100	1	0.01	31
3062767	coding	scpA	31	3100	1	0.01	31
4322588	coding	phnE	31	3100	1	0.01	31
264734	intergenic	ykfG-yafX	3100	31	0.01	1	31
299061	coding	paoC	3100	31	0.01	1	31
549886	coding	ylbF	3100	31	0.01	1	31
601758	coding	cusA	3100	31	0.01	1	31
820874	coding	ybhM	3100	31	0.01	1	31
896019	coding	potG	3100	31	0.01	1	31
897399	coding	potI	3100	31	0.01	1	31
1229735	coding	hlyE	3100	31	0.01	1	31
2016043	coding	fliH	3100	31	0.01	1	31
2128174	coding	gmd	3100	31	0.01	1	31
3461250	coding	gspG	3100	31	0.01	1	31
3699036	coding	bcsG	3100	31	0.01	1	31
3765233	coding	rhsA	3100	31	0.01	1	31
4498095	intergenic	intB-id618	3100	31	0.01	1	31
40491	coding	caiT	31	31	1	1	31
2029419	intergenic	yedI-yedA	31	31	1	1	31
3221815	coding	ebgR	31	31	1	1	31
3619012	intergenic	nikR-rhsB	31	31	1	1	31
4203067	coding	zraS	31	31	1	1	31
29504	intergenic	dapB-carA	3000	3000	0.01	0.01	30
69706	coding	araB	3000	3000	0.01	0.01	30
350092	coding	prpC	3000	3000	0.01	0.01	30
381174	coding	yaiX	3000	3000	0.01	0.01	30
396394	intergenic	ampH-sbmA	3000	3000	0.01	0.01	30
404578	coding	yaiC	3000	3000	0.01	0.01	30
573730	coding	ylcG	3000	3000	0.01	0.01	30
636257	coding	ybdN	3000	3000	0.01	0.01	30
647123	coding	citG	3000	3000	0.01	0.01	30
678918	coding	ybeT	3000	3000	0.01	0.01	30
718359	coding	speF	3000	3000	0.01	0.01	30
731466	coding	rhsC	3000	3000	0.01	0.01	30
800267	coding	ybhD	3000	3000	0.01	0.01	30
996573	coding	ssuA	3000	3000	0.01	0.01	30
1115083	coding	mdtG	3000	3000	0.01	0.01	30
1119252	intergenic	yceJ-yceO	3000	3000	0.01	0.01	30
1426019	coding	ydaY	3000	3000	0.01	0.01	30
1449856	coding	tynA	3000	3000	0.01	0.01	30
1462808	coding	paaK	3000	3000	0.01	0.01	30
1532844	coding	ydcC	3000	3000	0.01	0.01	30
1564380	coding	dosP	3000	3000	0.01	0.01	30
1696449	intergenic	uidA-uidR	3000	3000	0.01	0.01	30
1869016	coding	yeaH	3000	3000	0.01	0.01	30
1984739	coding	araG	3000	3000	0.01	0.01	30
2036840	coding	yedV	3000	3000	0.01	0.01	30
2210995	coding	yehQ	3000	3000	0.01	0.01	30
2264410	coding	setB	3000	3000	0.01	0.01	30
2475058	coding	yfdR	3000	3000	0.01	0.01	30
2480587	intergenic	dsdA-emrY	3000	3000	0.01	0.01	30
2549055	coding	yfeW	3000	3000	0.01	0.01	30
2604117	coding	hyfC	3000	3000	0.01	0.01	30
2769594	intergenic	yfjQ-yfjR	3000	3000	0.01	0.01	30
2789252	coding	csiD	3000	3000	0.01	0.01	30
2989185	coding	yqeI	3000	3000	0.01	0.01	30
3076099	coding	yggF	3000	3000	0.01	0.01	30
3128518	coding	glcC	3000	3000	0.01	0.01	30
3221384	intergenic	ygjH-ebgR	3000	3000	0.01	0.01	30
3289782	coding	yraJ	3000	3000	0.01	0.01	30
3321651	intergenic	yhbX-leuU	3000	3000	0.01	0.01	30
3524264	coding	mrcA	3000	3000	0.01	0.01	30
3582530	coding	yhhZ	3000	3000	0.01	0.01	30
3752445	coding	yiaU	3000	3000	0.01	0.01	30
3866429	intergenic	yidE-ibpB	3000	3000	0.01	0.01	30
4078867	intergenic	yiiD-yiiE	3000	3000	0.01	0.01	30
4541685	intergenic	fimB-fimE	3000	3000	0.01	0.01	30
4638094	coding	creC	3000	3000	0.01	0.01	30
347916	coding	prpR	3000	30	0.01	1	30
537252	coding	glxR	3000	30	0.01	1	30
558394	coding	sfmA	3000	30	0.01	1	30
562656	coding	sfmH	3000	30	0.01	1	30
597286	coding	cusF	3000	30	0.01	1	30
805147	coding	ybhJ	3000	30	0.01	1	30
1298235	intergenic	adhE-ychE	3000	30	0.01	1	30
1407152	coding	ydaM	3000	30	0.01	1	30
1424694	coding	trkG	3000	30	0.01	1	30
2189775	coding	yehB	3000	30	0.01	1	30
2611409	coding	hyfI	3000	30	0.01	1	30
2630248	coding	yfgH	3000	30	0.01	1	30
2990945	coding	ygeF	3000	30	0.01	1	30
3010658	coding	hyuA	3000	30	0.01	1	30
3014994	coding	yqeC	3000	30	0.01	1	30
3218651	coding	aer	3000	30	0.01	1	30
3612336	coding	yhhT	3000	30	0.01	1	30
4087024	coding	yiiG	3000	30	0.01	1	30
4240125	intergenic	yjbT-id580	3000	30	0.01	1	30
4480930	intergenic	yjgN-id614	3000	30	0.01	1	30
4566950	coding	yjiN	3000	30	0.01	1	30
4568989	intergenic	mdtM-yjiP	3000	30	0.01	1	30
4571069	coding	yjiR	3000	30	0.01	1	30
280963	coding	yagA	2900	2900	0.01	0.01	29
313718	coding	ykgP	2900	2900	0.01	0.01	29
344661	coding	yahL	2900	2900	0.01	0.01	29
564386	coding	fimZ	2900	2900	0.01	0.01	29
607675	intergenic	ybdK-sokE	2900	2900	0.01	0.01	29
637374	coding	ybdO	2900	2900	0.01	0.01	29
655145	coding	dcuC	2900	2900	0.01	0.01	29
750095	coding	ybgQ	2900	2900	0.01	0.01	29
750719	coding	ybgQ	2900	2900	0.01	0.01	29
1070748	coding	rutE	2900	2900	0.01	0.01	29
1097392	intergenic	ycdU-serX	2900	2900	0.01	0.01	29
1215027	coding	bluF	2900	2900	0.01	0.01	29
1231277	coding	umuC	2900	2900	0.01	0.01	29
1279731	intergenic	narK-narG	2900	2900	0.01	0.01	29
1371416	coding	ycjM	2900	2900	0.01	0.01	29
1374725	coding	ycjP	2900	2900	0.01	0.01	29
1474467	coding	ydbC	2900	2900	0.01	0.01	29
1543866	coding	narU	2900	2900	0.01	0.01	29
1563152	intergenic	ddpX-dosP	2900	2900	0.01	0.01	29
1569492	coding	gadC	2900	2900	0.01	0.01	29
1622340	coding	ydeE	2900	2900	0.01	0.01	29
1636684	intergenic	nohQ-ynfO	2900	2900	0.01	0.01	29
1639453	intergenic	rzoQ-rrrQ	2900	2900	0.01	0.01	29
1748976	coding	ydhT	2900	2900	0.01	0.01	29
1753234	coding	ydhV	2900	2900	0.01	0.01	29
1770781	coding	ydiL	2900	2900	0.01	0.01	29
2013210	intergenic	fliE-fliF	2900	2900	0.01	0.01	29
2151507	coding	yegJ	2900	2900	0.01	0.01	29
2206737	coding	yehM	2900	2900	0.01	0.01	29
2213637	coding	yehU	2900	2900	0.01	0.01	29
2303012	coding	napF	2900	2900	0.01	0.01	29
2321556	coding	atoS	2900	2900	0.01	0.01	29
2370727	coding	arnD	2900	2900	0.01	0.01	29
2453168	coding	yfcU	2900	2900	0.01	0.01	29
2472476	coding	yfdN	2900	2900	0.01	0.01	29
2495648	coding	lpxP	2900	2900	0.01	0.01	29
2573833	coding	eutT	2900	2900	0.01	0.01	29
2834672	coding	norW	2900	2900	0.01	0.01	29
3017336	coding	ygfK	2900	2900	0.01	0.01	29
3079232	coding	cmtB	2900	2900	0.01	0.01	29
3127066	coding	glcD	2900	2900	0.01	0.01	29
3210554	intergenic	tsaD-rpsU	2900	2900	0.01	0.01	29
3247892	coding	yqjA	2900	2900	0.01	0.01	29
3257012	coding	yhaO	2900	2900	0.01	0.01	29
3275040	intergenic	garP-garD	2900	2900	0.01	0.01	29
3363183	coding	yhcD	2900	2900	0.01	0.01	29
3599450	coding	livJ	2900	2900	0.01	0.01	29
3620256	coding	rhsB	2900	2900	0.01	0.01	29
3660363	coding	mdtE	2900	2900	0.01	0.01	29
3705303	coding	dppB	2900	2900	0.01	0.01	29
4003206	intergenic	yigG-rarD	2900	2900	0.01	0.01	29
4148347	intergenic	yijO-id559	2900	2900	0.01	0.01	29
4325648	coding	yjdN	2900	2900	0.01	0.01	29
4326888	intergenic	yjdM-yjdA	2900	2900	0.01	0.01	29
4412532	coding	yjfM	2900	2900	0.01	0.01	29
83756	intergenic	leuL-leuO	2800	2800	0.01	0.01	28
115397	coding	hofC	2800	2800	0.01	0.01	28
995596	coding	ssuD	2800	2800	0.01	0.01	28
997325	coding	ssuE	2800	2800	0.01	0.01	28
1000960	coding	elfC	2800	2800	0.01	0.01	28
1002291	coding	elfG	2800	2800	0.01	0.01	28
1089117	coding	pgaB	2800	2800	0.01	0.01	28
1204387	coding	oweE	2800	2800	0.01	0.01	28
1379564	coding	ycjT	2800	2800	0.01	0.01	28
1419314	intergenic	ydaF-ydaG	2800	2800	0.01	0.01	28
1527701	intergenic	yncH-rhsE	2800	2800	0.01	0.01	28
1694026	coding	uidB	2800	2800	0.01	0.01	28
1753682	coding	ydhV	2800	2800	0.01	0.01	28
1858964	coding	ydjK	2800	2800	0.01	0.01	28
1922798	coding	pphA	2800	2800	0.01	0.01	28
1976436	coding	motA	2800	2800	0.01	0.01	28
2070495	intergenic	yoeA-yeeP	2800	2800	0.01	0.01	28
2145891	coding	yegE	2800	2800	0.01	0.01	28
2461002	intergenic	yfcZ-fadL	2800	2800	0.01	0.01	28
2606643	coding	hyfE	2800	2800	0.01	0.01	28
2621022	intergenic	upp-purM	2800	2800	0.01	0.01	28
2886613	coding	ygcB	2800	2800	0.01	0.01	28
2894099	coding	ygcO	2800	2800	0.01	0.01	28
2993306	coding	ygeH	2800	2800	0.01	0.01	28
3059394	coding	yqfE	2800	2800	0.01	0.01	28
3077515	coding	cmtA	2800	2800	0.01	0.01	28
3109268	intergenic	speC-yqgA	2800	2800	0.01	0.01	28
3207710	coding	ttdB	2800	2800	0.01	0.01	28
3224576	coding	ebgA	2800	2800	0.01	0.01	28
4248546	coding	lamB	2800	2800	0.01	0.01	28
4319233	coding	phnJ	2800	2800	0.01	0.01	28
4370520	intergenic	yjeH-groS	2800	2800	0.01	0.01	28
4467378	intergenic	treR-mgtL	2800	2800	0.01	0.01	28
4603718	coding	yjjQ	2800	2800	0.01	0.01	28
301290	coding	paoB	2700	2700	0.01	0.01	27
353091	coding	prpE	2700	2700	0.01	0.01	27
515857	intergenic	qmcA-ybbL	2700	2700	0.01	0.01	27
540622	coding	ybbY	2700	2700	0.01	0.01	27
573152	coding	ybcO	2700	2700	0.01	0.01	27
579676	intergenic	ybcV-ybcW	2700	2700	0.01	0.01	27
652538	coding	dpiB	2700	2700	0.01	0.01	27
945865	intergenic	ycaC-ycaD	2700	2700	0.01	0.01	27
949599	intergenic	ycaN-ycaK	2700	2700	0.01	0.01	27
1071413	coding	rutD	2700	2700	0.01	0.01	27
1089972	coding	pgaA	2700	2700	0.01	0.01	27
1215537	intergenic	bluF-ycgZ	2700	2700	0.01	0.01	27
1218492	coding	ycgG	2700	2700	0.01	0.01	27
1416379	coding	recE	2700	2700	0.01	0.01	27
1446895	coding	feaR	2700	2700	0.01	0.01	27
1458270	coding	paaG	2700	2700	0.01	0.01	27
1458897	coding	paaG	2700	2700	0.01	0.01	27
1602152	coding	lsrA	2700	2700	0.01	0.01	27
1781155	coding	ydiR	2700	2700	0.01	0.01	27
1803512	coding	arpB	2700	2700	0.01	0.01	27
2017967	coding	fliJ	2700	2700	0.01	0.01	27
2136286	coding	wza	2700	2700	0.01	0.01	27
2188863	coding	yehB	2700	2700	0.01	0.01	27
2328221	coding	yfaQ	2700	2700	0.01	0.01	27
2340963	coding	yfaL	2700	2700	0.01	0.01	27
2342089	coding	yfaL	2700	2700	0.01	0.01	27
2407467	intergenic	lrhA-alaA	2700	2700	0.01	0.01	27
2466394	coding	CPS-53	2700	2700	0.01	0.01	27
2496499	coding	lpxP	2700	2700	0.01	0.01	27
2542591	coding	cysP	2700	2700	0.01	0.01	27
2570916	coding	eutE	2700	2700	0.01	0.01	27
2770321	coding	yfjR	2700	2700	0.01	0.01	27
2799088	intergenic	stpA-alaE	2700	2700	0.01	0.01	27
3001581	coding	xdhA	2700	2700	0.01	0.01	27
3461977	coding	gspI	2700	2700	0.01	0.01	27
3552914	intergenic	malP-malT	2700	2700	0.01	0.01	27
3615762	coding	nikB	2700	2700	0.01	0.01	27
3616184	coding	nikC	2700	2700	0.01	0.01	27
3771095	coding	yibH	2700	2700	0.01	0.01	27
4282184	coding	yjcF	2700	2700	0.01	0.01	27
4303902	coding	mdtN	2700	2700	0.01	0.01	27
4474056	intergenic	bdcA-bdcR	2700	2700	0.01	0.01	27
4565628	coding	yjiM	2700	2700	0.01	0.01	27
87877	intergenic	ilvH-cra	2600	2600	0.01	0.01	26
154607	coding	htrE	2600	2600	0.01	0.01	26
302717	intergenic	paoA-yagU	2600	2600	0.01	0.01	26
368704	coding	mhpA	2600	2600	0.01	0.01	26
380023	intergenic	frmR-yaiO	2600	2600	0.01	0.01	26
384245	coding	yaiS	2600	2600	0.01	0.01	26
389889	intergenic	hemB-yaiT	2600	2600	0.01	0.01	26
542723	coding	glxK	2600	2600	0.01	0.01	26
599150	coding	cusA	2600	2600	0.01	0.01	26
650718	coding	citD	2600	2600	0.01	0.01	26
680449	coding	djlC	2600	2600	0.01	0.01	26
736611	coding	ybfQ	2600	2600	0.01	0.01	26
809264	intergenic	bioA-bioB	2600	2600	0.01	0.01	26
1064688	coding	yccE	2600	2600	0.01	0.01	26
1102030	coding	csgF	2600	2600	0.01	0.01	26
1122691	intergenic	pyrC-yceB	2600	2600	0.01	0.01	26
1214507	coding	bluF	2600	2600	0.01	0.01	26
1223781	coding	ycgI	2600	2600	0.01	0.01	26
1274376	coding	ychO	2600	2600	0.01	0.01	26
1322380	coding	trpE	2600	2600	0.01	0.01	26
1430593	coding	stfR	2600	2600	0.01	0.01	26
1455664	coding	paaC	2600	2600	0.01	0.01	26
1523131	intergenic	yncD-yncE	2600	2600	0.01	0.01	26
1529813	coding	rhsE	2600	2600	0.01	0.01	26
1607991	coding	tam	2600	2600	0.01	0.01	26
1635384	coding	stfQ	2600	2600	0.01	0.01	26
1649470	intergenic	dicF-dicB	2600	2600	0.01	0.01	26	Yes
1691695	coding	uidC	2600	2600	0.01	0.01	26
1725976	intergenic	ydhL-nemR	2600	2600	0.01	0.01	26
1987873	coding	azuC	2600	2600	0.01	0.01	26
2010976	coding	yedL	2600	2600	0.01	0.01	26
2023466	coding	fliR	2600	2600	0.01	0.01	26
2045240	coding	yeeJ	2600	2600	0.01	0.01	26
2198279	coding	yehH	2600	2600	0.01	0.01	26
2353619	coding	glpA	2600	2600	0.01	0.01	26
2354388	coding	glpB	2600	2600	0.01	0.01	26
2371961	coding	arnT	2600	2600	0.01	0.01	26
2421240	coding	yfcG	2600	2600	0.01	0.01	26
2422961	coding	yfcI	2600	2600	0.01	0.01	26
2499620	coding	ypdA	2600	2600	0.01	0.01	26
2503831	coding	fryA	2600	2600	0.01	0.01	26
2603245	coding	hyfB	2600	2600	0.01	0.01	26
2759362	coding	yfjI	2600	2600	0.01	0.01	26
2885267	coding	ygcB	2600	2600	0.01	0.01	26
3129520	coding	yghO	2600	2600	0.01	0.01	26
3283811	coding	kbaY	2600	2600	0.01	0.01	26
3303429	intergenic	yhbV-yhbW	2600	2600	0.01	0.01	26
3624740	coding	yhhI	2600	2600	0.01	0.01	26
4142358	intergenic	ptsA-frwC	2600	2600	0.01	0.01	26
4285137	coding	yjcH	2600	2600	0.01	0.01	26
4290495	coding	nrfD	2600	2600	0.01	0.01	26
4322051	coding	phnF	2600	2600	0.01	0.01	26
4414237	intergenic	yjfC-aidB	2600	2600	0.01	0.01	26
371054	coding	mhpB	2500	2500	0.01	0.01	25
524069	coding	rhsD	2500	2500	0.01	0.01	25
596606	coding	cusC	2500	2500	0.01	0.01	25
782027	intergenic	lysQ-nadA	2500	2500	0.01	0.01	25
862195	coding	ybiW	2500	2500	0.01	0.01	25
949055	coding	ycaN	2500	2500	0.01	0.01	25
998633	coding	elfD	2500	2500	0.01	0.01	25
1093281	coding	ycdT	2500	2500	0.01	0.01	25
1255263	coding	ycgV	2500	2500	0.01	0.01	25
1394846	intergenic	mppA-ynaI	2500	2500	0.01	0.01	25
1403274	coding	abgA	2500	2500	0.01	0.01	25
1457257	coding	paaE	2500	2500	0.01	0.01	25
1571245	coding	gadB	2500	2500	0.01	0.01	25
1594700	coding	yneO	2500	2500	0.01	0.01	25
1641188	intergenic	essQ-cspB	2500	2500	0.01	0.01	25
1643728	coding	ydfU	2500	2500	0.01	0.01	25
1750070	coding	ydhU	2500	2500	0.01	0.01	25
1826905	coding	astE	2500	2500	0.01	0.01	25
1841070	coding	ynjF	2500	2500	0.01	0.01	25
1878562	coding	yeaP	2500	2500	0.01	0.01	25
1964517	coding	flhA	2500	2500	0.01	0.01	25
2006069	coding	fliT	2500	2500	0.01	0.01	25
2035318	intergenic	yedS-hchA	2500	2500	0.01	0.01	25
2043128	intergenic	yodB-serU	2500	2500	0.01	0.01	25
2203740	coding	yehI	2500	2500	0.01	0.01	25
2258800	coding	psuK	2500	2500	0.01	0.01	25
2273364	coding	yejA	2500	2500	0.01	0.01	25
2492242	coding	frc	2500	2500	0.01	0.01	25
2525440	coding	yfeN	2500	2500	0.01	0.01	25
2565420	intergenic	yffS-eutA	2500	2500	0.01	0.01	25
2677678	coding	yphE	2500	2500	0.01	0.01	25
2680898	coding	yphG	2500	2500	0.01	0.01	25
2783953	coding	ypjC	2500	2500	0.01	0.01	25
3018738	coding	ygfK	2500	2500	0.01	0.01	25
3138698	intergenic	gss-yghU	2500	2500	0.01	0.01	25
3285833	coding	agaD	2500	2500	0.01	0.01	25
3708811	coding	eptB	2500	2500	0.01	0.01	25
3855457	coding	yidF	2500	2500	0.01	0.01	25
3860741	coding	yidL	2500	2500	0.01	0.01	25
4137768	intergenic	yijF-id558	2500	2500	0.01	0.01	25
4392870	intergenic	glyY-yjeV	2500	2500	0.01	0.01	25
68955	coding	araB	2400	2400	0.01	0.01	24
294290	coding	yagM	2400	2400	0.01	0.01	24
390673	coding	yaiT	2400	2400	0.01	0.01	24
620530	coding	fepG	2400	2400	0.01	0.01	24
752567	coding	ybgD	2400	2400	0.01	0.01	24
766304	coding	mngA	2400	2400	0.01	0.01	24
842091	intergenic	mcbA-rlmF	2400	2400	0.01	0.01	24
966163	coding	ycaI	2400	2400	0.01	0.01	24
1057048	coding	torT	2400	2400	0.01	0.01	24
1096591	coding	ycdU	2400	2400	0.01	0.01	24
1106866	coding	clsC	2400	2400	0.01	0.01	24
1107343	coding	clsC	2400	2400	0.01	0.01	24
1206039	coding	beeE	2400	2400	0.01	0.01	24
1213341	coding	bluR	2400	2400	0.01	0.01	24
1365702	coding	puuE	2400	2400	0.01	0.01	24
1431261	coding	stfR	2400	2400	0.01	0.01	24
1431956	coding	stfR	2400	2400	0.01	0.01	24
1526944	coding	yncH	2400	2400	0.01	0.01	24
1597486	coding	yneO	2400	2400	0.01	0.01	24
1618246	coding	marC	2400	2400	0.01	0.01	24
1674871	coding	tqsA	2400	2400	0.01	0.01	24
1899588	coding	yoaD	2400	2400	0.01	0.01	24
1971466	coding	tar	2400	2400	0.01	0.01	24
2047705	coding	yeeJ	2400	2400	0.01	0.01	24
2147345	coding	alkA	2400	2400	0.01	0.01	24
2214805	intergenic	yehU-mlrA	2400	2400	0.01	0.01	24
2308968	coding	alkB	2400	2400	0.01	0.01	24
2326308	coding	atoB	2400	2400	0.01	0.01	24
2476192	coding	ypdJ	2400	2400	0.01	0.01	24
2565824	coding	eutA	2400	2400	0.01	0.01	24
2669475	coding	hcaE	2400	2400	0.01	0.01	24
2887376	coding	sokX	2400	2400	0.01	0.01	24
2896293	coding	ygcR	2400	2400	0.01	0.01	24
2993711	coding	ygeI	2400	2400	0.01	0.01	24
3007189	intergenic	ygeW-ygeX	2400	2400	0.01	0.01	24
3030950	intergenic	ygfT-uacT	2400	2400	0.01	0.01	24
3172495	intergenic	ygiZ-mdaB	2400	2400	0.01	0.01	24
3199718	coding	ygiF	2400	2400	0.01	0.01	24
3207207	coding	ttdA	2400	2400	0.01	0.01	24
3321141	coding	yhbX	2400	2400	0.01	0.01	24
3618353	coding	nikE	2400	2400	0.01	0.01	24
4133629	intergenic	metF-katG	2400	2400	0.01	0.01	24
4318337	coding	phnK	2400	2400	0.01	0.01	24
4499922	coding	yjgX	2400	2400	0.01	0.01	24
4540560	intergenic	nanC-fimB	2400	2400	0.01	0.01	24
20271	coding	insA	2300	2300	0.01	0.01	23
250069	coding	lfhA	2300	2300	0.01	0.01	23
307691	coding	ecpC	2300	2300	0.01	0.01	23
316965	coding	ykgA	2300	2300	0.01	0.01	23
332056	intergenic	betT-yahA	2300	2300	0.01	0.01	23
548111	coding	fdrA	2300	2300	0.01	0.01	23
651380	coding	citC	2300	2300	0.01	0.01	23
716468	coding	ybfG	2300	2300	0.01	0.01	23
807339	intergenic	ybhC-ybhB	2300	2300	0.01	0.01	23
850152	intergenic	rhtA-ompX	2300	2300	0.01	0.01	23
897966	intergenic	potI-ybjO	2300	2300	0.01	0.01	23
1027717	coding	yccT	2300	2300	0.01	0.01	23
1102435	coding	csgE	2300	2300	0.01	0.01	23
1204893	coding	aaaE	2300	2300	0.01	0.01	23
1286723	intergenic	id186-rttR	2300	2300	0.01	0.01	23
1402403	coding	abgB	2300	2300	0.01	0.01	23
1409246	coding	fnrS	2300	2300	0.01	0.01	23
1479129	intergenic	ynbB-ynbC	2300	2300	0.01	0.01	23
1531585	coding	yncI	2300	2300	0.01	0.01	23
1538851	coding	narZ	2300	2300	0.01	0.01	23
1633305	intergenic	ydfK-pinQ	2300	2300	0.01	0.01	23
1693189	coding	uidB	2300	2300	0.01	0.01	23
1824273	coding	cho	2300	2300	0.01	0.01	23
1918810	coding	yebT	2300	2300	0.01	0.01	23
1955639	coding	torZ	2300	2300	0.01	0.01	23
1970559	coding	tap	2300	2300	0.01	0.01	23
2186541	coding	rcnA	2300	2300	0.01	0.01	23
2188227	coding	yehA	2300	2300	0.01	0.01	23
2205569	coding	yehL	2300	2300	0.01	0.01	23
2271655	coding	rtn	2300	2300	0.01	0.01	23
2281777	coding	yejH	2300	2300	0.01	0.01	23
2303508	intergenic	napF-yojO	2300	2300	0.01	0.01	23
2328728	coding	yfaQ	2300	2300	0.01	0.01	23
2333632	coding	yfaS	2300	2300	0.01	0.01	23
2370240	coding	arnD	2300	2300	0.01	0.01	23
2455170	coding	yfcV	2300	2300	0.01	0.01	23
2458187	coding	fadJ	2300	2300	0.01	0.01	23
2484658	coding	evgS	2300	2300	0.01	0.01	23
2489052	coding	yfdE	2300	2300	0.01	0.01	23
2508101	coding	fryB	2300	2300	0.01	0.01	23
2524141	coding	xapA	2300	2300	0.01	0.01	23
2541226	coding	cysW	2300	2300	0.01	0.01	23
2832675	coding	norV	2300	2300	0.01	0.01	23
3126439	coding	glcE	2300	2300	0.01	0.01	23
3225008	coding	ebgA	2300	2300	0.01	0.01	23
3241794	intergenic	ygjV-uxaA	2300	2300	0.01	0.01	23
3320553	coding	yhbX	2300	2300	0.01	0.01	23
3413114	coding	envR	2300	2300	0.01	0.01	23
3418207	intergenic	acrF-yhdV	2300	2300	0.01	0.01	23
3583388	coding	yrhA	2300	2300	0.01	0.01	23
4069028	coding	yihQ	2300	2300	0.01	0.01	23
4341526	coding	melR	2300	2300	0.01	0.01	23
4491093	coding	idnR	2300	2300	0.01	0.01	23
246687	intergenic	dinJ-yafL	2200	2200	0.01	0.01	22
249257	coding	lfhA	2200	2200	0.01	0.01	22
312265	coding	ykgL	2200	2200	0.01	0.01	22
394743	coding	yaiV	2200	2200	0.01	0.01	22
558891	intergenic	sfmA-sfmC	2200	2200	0.01	0.01	22
681477	coding	djlC	2200	2200	0.01	0.01	22
683158	coding	hscC	2200	2200	0.01	0.01	22
733619	coding	rhsC	2200	2200	0.01	0.01	22
800702	intergenic	ybhD-ybhH	2200	2200	0.01	0.01	22
801321	coding	ybhH	2200	2200	0.01	0.01	22
993276	intergenic	pepN-ssuB	2200	2200	0.01	0.01	22
1024472	coding	helD	2200	2200	0.01	0.01	22
1067770	intergenic	wrbA-ymdF	2200	2200	0.01	0.01	22
1116738	intergenic	waaM-yceA	2200	2200	0.01	0.01	22
1358841	coding	puuP	2200	2200	0.01	0.01	22
1370928	coding	ycjM	2200	2200	0.01	0.01	22
1383067	coding	ycjW	2200	2200	0.01	0.01	22
1415557	coding	recE	2200	2200	0.01	0.01	22
1428473	coding	insH	2200	2200	0.01	0.01	22
1433071	intergenic	tfaR-pinR	2200	2200	0.01	0.01	22
1466063	coding	ydbA	2200	2200	0.01	0.01	22
1514763	coding	ydcV	2200	2200	0.01	0.01	22
1545913	coding	yddL	2200	2200	0.01	0.01	22
1559118	coding	ddpC	2200	2200	0.01	0.01	22
1559972	coding	ddpB	2200	2200	0.01	0.01	22
1590480	coding	yneL	2200	2200	0.01	0.01	22
1592643	coding	id221	2200	2200	0.01	0.01	22
1598601	intergenic	yneO-lsrK	2200	2200	0.01	0.01	22
1615850	coding	yneK	2200	2200	0.01	0.01	22
1616949	intergenic	yneK-ydeA	2200	2200	0.01	0.01	22
1657140	coding	ynfC	2200	2200	0.01	0.01	22
1804211	coding	arpB	2200	2200	0.01	0.01	22
1825957	coding	astE	2200	2200	0.01	0.01	22
1835171	coding	ydjZ	2200	2200	0.01	0.01	22
1942629	intergenic	znuA-znuC	2200	2200	0.01	0.01	22
1968128	coding	cheB	2200	2200	0.01	0.01	22
1968695	coding	cheR	2200	2200	0.01	0.01	22
1972453	coding	tar	2200	2200	0.01	0.01	22
1995550	intergenic	uvrY-yecF	2200	2200	0.01	0.01	22
2046589	coding	yeeJ	2200	2200	0.01	0.01	22
2137096	coding	wza	2200	2200	0.01	0.01	22
2145301	coding	yegE	2200	2200	0.01	0.01	22
2146485	coding	yegE	2200	2200	0.01	0.01	22
2149882	coding	yegI	2200	2200	0.01	0.01	22
2202186	coding	yehI	2200	2200	0.01	0.01	22
2325309	coding	atoE	2200	2200	0.01	0.01	22
2344687	intergenic	yfaL-nrdA	2200	2200	0.01	0.01	22
2349532	intergenic	inaA-yfaH	2200	2200	0.01	0.01	22
2355226	coding	glpB	2200	2200	0.01	0.01	22
2356961	coding	yfaD	2200	2200	0.01	0.01	22
2388536	intergenic	yfbN-yfbO	2200	2200	0.01	0.01	22
2405629	intergenic	nuoA-lrhA	2200	2200	0.01	0.01	22
2460438	coding	fadI	2200	2200	0.01	0.01	22
2489739	coding	yfdV	2200	2200	0.01	0.01	22
2506646	intergenic	ypdF-fryC	2200	2200	0.01	0.01	22
2586965	coding	narQ	2200	2200	0.01	0.01	22
2601819	coding	hyfB	2200	2200	0.01	0.01	22
2682215	coding	yphG	2200	2200	0.01	0.01	22
2760030	coding	yfjI	2200	2200	0.01	0.01	22
2771916	intergenic	yfjT-yfjU	2200	2200	0.01	0.01	22
2835415	coding	hypF	2200	2200	0.01	0.01	22
2975236	coding	aas	2200	2200	0.01	0.01	22
2982448	intergenic	araE-kduD	2200	2200	0.01	0.01	22
2994132	coding	pbl	2200	2200	0.01	0.01	22
3183742	intergenic	zupT-ribB	2200	2200	0.01	0.01	22
3543029	intergenic	feoC-yhgA	2200	2200	0.01	0.01	22
4306717	intergenic	yjcS-alsK	2200	2200	0.01	0.01	22
348431	coding	prpR	2100	2100	0.01	0.01	21
369818	coding	mhpA	2100	2100	0.01	0.01	21
470506	coding	mdlA	2100	2100	0.01	0.01	21
545330	coding	allD	2100	2100	0.01	0.01	21
594481	coding	cusS	2100	2100	0.01	0.01	21
613674	coding	fes	2100	2100	0.01	0.01	21
652124	intergenic	citC-dpiB	2100	2100	0.01	0.01	21
675722	coding	ybeQ	2100	2100	0.01	0.01	21
752006	coding	ybgQ	2100	2100	0.01	0.01	21
792248	intergenic	galE-P71	2100	2100	0.01	0.01	21
802035	coding	ybhI	2100	2100	0.01	0.01	21
932082	intergenic	trxB-lrp	2100	2100	0.01	0.01	21
965077	coding	ycaI	2100	2100	0.01	0.01	21
1001782	coding	elfC	2100	2100	0.01	0.01	21
1090667	coding	pgaA	2100	2100	0.01	0.01	21
1093695	coding	ycdT	2100	2100	0.01	0.01	21
1198296	intergenic	ymfE-lit	2100	2100	0.01	0.01	21
1210337	intergenic	pinE-mcrA	2100	2100	0.01	0.01	21
1213811	coding	bluR	2100	2100	0.01	0.01	21
1252343	coding	dhaR	2100	2100	0.01	0.01	21
1293020	intergenic	hns-tdk	2100	2100	0.01	0.01	21
1373151	coding	ycjN	2100	2100	0.01	0.01	21
1400400	coding	abgT	2100	2100	0.01	0.01	21
1532001	coding	ydcC	2100	2100	0.01	0.01	21
1659739	coding	ynfE	2100	2100	0.01	0.01	21
1667496	coding	mlc	2100	2100	0.01	0.01	21
1723221	coding	ydhK	2100	2100	0.01	0.01	21
1746361	intergenic	ydhQ-valV	2100	2100	0.01	0.01	21
1747250	coding	ydhS	2100	2100	0.01	0.01	21
1751089	coding	ydhW	2100	2100	0.01	0.01	21
1779628	coding	ydiQ	2100	2100	0.01	0.01	21
1783324	coding	fadK	2100	2100	0.01	0.01	21
1804798	coding	arpB	2100	2100	0.01	0.01	21
1832258	intergenic	astC-xthA	2100	2100	0.01	0.01	21
1880994	coding	dmlR	2100	2100	0.01	0.01	21
2010254	coding	yedK	2100	2100	0.01	0.01	21
2052648	coding	yeeL	2100	2100	0.01	0.01	21
2185773	coding	rcnR	2100	2100	0.01	0.01	21
2273877	coding	yejA	2100	2100	0.01	0.01	21
2336352	coding	yfaA	2100	2100	0.01	0.01	21
2342757	coding	yfaL	2100	2100	0.01	0.01	21
2451067	coding	yfcQ	2100	2100	0.01	0.01	21
2487760	coding	evgS	2100	2100	0.01	0.01	21
2575824	intergenic	eutS-maeB	2100	2100	0.01	0.01	21
2676467	coding	yphD	2100	2100	0.01	0.01	21
2767642	intergenic	rnlB-yfjP	2100	2100	0.01	0.01	21
2786362	intergenic	ileY-ygaQ	2100	2100	0.01	0.01	21
2987648	coding	yqeH	2100	2100	0.01	0.01	21
3124737	coding	glcF	2100	2100	0.01	0.01	21
3283203	coding	kbaY	2100	2100	0.01	0.01	21
3520290	coding	hofQ	2100	2100	0.01	0.01	21
3830385	intergenic	xanP-yicH	2100	2100	0.01	0.01	21
4242148	coding	xylE	2100	2100	0.01	0.01	21
4252146	coding	yjbI	2100	2100	0.01	0.01	21
4299546	intergenic	fdhF-mdtP	2100	2100	0.01	0.01	21
4564251	coding	yjiL	2100	2100	0.01	0.01	21
562207	coding	sfmD	2000	2000	0.01	0.01	20
618164	intergenic	entF-fepE	2000	2000	0.01	0.01	20
648603	intergenic	citF-citE	2000	2000	0.01	0.01	20
649076	intergenic	citF-citE	2000	2000	0.01	0.01	20
716942	intergenic	ybfI-potE	2000	2000	0.01	0.01	20
717903	coding	potE	2000	2000	0.01	0.01	20
729765	coding	rhsC	2000	2000	0.01	0.01	20
1034301	coding	hyaB	2000	2000	0.01	0.01	20
1103847	intergenic	csgD-csgB	2000	2000	0.01	0.01	20
1106221	coding	ymdB	2000	2000	0.01	0.01	20
1130332	coding	flgA	2000	2000	0.01	0.01	20
1237221	coding	ycgB	2000	2000	0.01	0.01	20
1360935	intergenic	puuA-puuD	2000	2000	0.01	0.01	20
1361610	coding	puuD	2000	2000	0.01	0.01	20
1401709	coding	abgT	2000	2000	0.01	0.01	20
1403711	coding	abgA	2000	2000	0.01	0.01	20
1479530	coding	ynbC	2000	2000	0.01	0.01	20
1558001	coding	ddpF	2000	2000	0.01	0.01	20
1582924	intergenic	ydeN-ydeO	2000	2000	0.01	0.01	20
1595139	coding	yneO	2000	2000	0.01	0.01	20
1652129	coding	intQ	2000	2000	0.01	0.01	20
1652675	coding	intQ	2000	2000	0.01	0.01	20
1750599	coding	ydhX	2000	2000	0.01	0.01	20
1754461	coding	ydhY	2000	2000	0.01	0.01	20
1772096	coding	ydiM	2000	2000	0.01	0.01	20
1829038	coding	astD	2000	2000	0.01	0.01	20
1844118	coding	ynjI	2000	2000	0.01	0.01	20
1861402	intergenic	ydjL-yeaC	2000	2000	0.01	0.01	20
1871362	coding	yeaI	2000	2000	0.01	0.01	20
2008115	intergenic	yedD-yedE	2000	2000	0.01	0.01	20
2130421	coding	wcaD	2000	2000	0.01	0.01	20
2227986	coding	mdtQ	2000	2000	0.01	0.01	20
2272158	coding	rtn	2000	2000	0.01	0.01	20
2314615	coding	rcsD	2000	2000	0.01	0.01	20
2323871	coding	atoD	2000	2000	0.01	0.01	20
2325771	coding	atoE	2000	2000	0.01	0.01	20
2329757	coding	yfaQ	2000	2000	0.01	0.01	20
2335674	coding	yfaA	2000	2000	0.01	0.01	20
2385209	coding	yfbK	2000	2000	0.01	0.01	20
2387016	coding	yfbM	2000	2000	0.01	0.01	20
2482827	coding	emrK	2000	2000	0.01	0.01	20
2483771	coding	evgA	2000	2000	0.01	0.01	20
2566893	coding	eutH	2000	2000	0.01	0.01	20
2571470	coding	eutE	2000	2000	0.01	0.01	20
2586228	coding	narQ	2000	2000	0.01	0.01	20
2668482	intergenic	iroK-hcaE	2000	2000	0.01	0.01	20
2900568	intergenic	ygcW-yqcE	2000	2000	0.01	0.01	20
2906095	coding	ygcG	2000	2000	0.01	0.01	20
2969414	intergenic	rppH-mutH	2000	2000	0.01	0.01	20
3094775	coding	yggR	2000	2000	0.01	0.01	20
3267320	intergenic	tdcA-tdcR	2000	2000	0.01	0.01	20
4269366	intergenic	yjbS-aphA	2000	2000	0.01	0.01	20
4302228	coding	mdtO	2000	2000	0.01	0.01	20
4453088	coding	ytfT	2000	2000	0.01	0.01	20
4520504	intergenic	yjhU-yjhF	2000	2000	0.01	0.01	20
4601597	intergenic	dnaT-yjjB	2000	2000	0.01	0.01	20
253377	intergenic	yafP-ykfJ	1900	1900	0.01	0.01	19
372103	coding	mhpC	1900	1900	0.01	0.01	19
606508	coding	ybdK	1900	1900	0.01	0.01	19
622271	intergenic	fepD-entS	1900	1900	0.01	0.01	19
637784	intergenic	ybdO-dsbG	1900	1900	0.01	0.01	19
646595	intergenic	citT-citG	1900	1900	0.01	0.01	19
676407	coding	ybeQ	1900	1900	0.01	0.01	19
887416	intergenic	ybjJ-rcdA	1900	1900	0.01	0.01	19
1052879	coding	yccM	1900	1900	0.01	0.01	19
1055069	coding	torS	1900	1900	0.01	0.01	19
1254284	coding	ycgV	1900	1900	0.01	0.01	19
1412525	coding	intR	1900	1900	0.01	0.01	19
1493816	coding	trg	1900	1900	0.01	0.01	19
1496620	coding	ydcJ	1900	1900	0.01	0.01	19
1530911	coding	yncI	1900	1900	0.01	0.01	19
1543109	coding	narU	1900	1900	0.01	0.01	19
1579276	coding	yddA	1900	1900	0.01	0.01	19
1586958	coding	ydeQ	1900	1900	0.01	0.01	19
1604797	coding	lsrD	1900	1900	0.01	0.01	19
1615203	coding	yneJ	1900	1900	0.01	0.01	19
1631853	coding	ydfJ	1900	1900	0.01	0.01	19
1669290	coding	ynfL	1900	1900	0.01	0.01	19
1782292	coding	ydiS	1900	1900	0.01	0.01	19
1791719	coding	ydiV	1900	1900	0.01	0.01	19
1870911	coding	yeaI	1900	1900	0.01	0.01	19
1878135	coding	yeaP	1900	1900	0.01	0.01	19
1966110	coding	flhB	1900	1900	0.01	0.01	19
1976998	coding	motA	1900	1900	0.01	0.01	19
2071145	coding	yeeP	1900	1900	0.01	0.01	19
2124509	coding	cpsB	1900	1900	0.01	0.01	19
2134310	coding	wzc	1900	1900	0.01	0.01	19
2187514	coding	yehA	1900	1900	0.01	0.01	19
2190986	coding	yehC	1900	1900	0.01	0.01	19
2204251	coding	yehK	1900	1900	0.01	0.01	19
2331347	coding	yfaS	1900	1900	0.01	0.01	19
2366072	coding	arnB	1900	1900	0.01	0.01	19
2409844	coding	yfbS	1900	1900	0.01	0.01	19
2504874	coding	ypdE	1900	1900	0.01	0.01	19
2700543	coding	ohsC	1900	1900	0.01	0.01	19
2784723	coding	ypjC	1900	1900	0.01	0.01	19
2847541	coding	hycC	1900	1900	0.01	0.01	19
2994569	coding	ygeK	1900	1900	0.01	0.01	19
3206317	intergenic	ttdR-ttdA	1900	1900	0.01	0.01	19
3421953	coding	yhdY	1900	1900	0.01	0.01	19
3654551	intergenic	slp-dctR	1900	1900	0.01	0.01	19
121793	intergenic	aroP-pdhR	1800	1800	0.01	0.01	18
222779	intergenic	metN-gmhB	1800	1800	0.01	0.01	18
298651	coding	paoD	1800	1800	0.01	0.01	18
525427	coding	rhsD	1800	1800	0.01	0.01	18
557875	intergenic	folD-sfmA	1800	1800	0.01	0.01	18
650102	coding	citE	1800	1800	0.01	0.01	18
844514	coding	ybiO	1800	1800	0.01	0.01	18
925858	intergenic	clpA-serW	1800	1800	0.01	0.01	18
1058096	coding	torC	1800	1800	0.01	0.01	18
1058942	coding	torC	1800	1800	0.01	0.01	18
1065510	intergenic	yccE-agp	1800	1800	0.01	0.01	18
1074094	intergenic	rutA-rutR	1800	1800	0.01	0.01	18
1095670	coding	ymdE	1800	1800	0.01	0.01	18
1200669	coding	intE	1800	1800	0.01	0.01	18
1217653	coding	ycgG	1800	1800	0.01	0.01	18
1220035	coding	ycgH	1800	1800	0.01	0.01	18
1308715	intergenic	clsA-yciY	1800	1800	0.01	0.01	18
1323167	intergenic	trpL-yciV	1800	1800	0.01	0.01	18
1399988	coding	ogt	1800	1800	0.01	0.01	18
1454393	coding	paaA	1800	1800	0.01	0.01	18
1526310	coding	yncG	1800	1800	0.01	0.01	18
1540889	coding	narZ	1800	1800	0.01	0.01	18
1545507	coding	yddK	1800	1800	0.01	0.01	18
1632728	coding	Qin%2FKim	1800	1800	0.01	0.01	18
1638361	intergenic	ynfN-cspI	1800	1800	0.01	0.01	18
1658245	coding	ynfE	1800	1800	0.01	0.01	18
1852826	coding	ydjE	1800	1800	0.01	0.01	18
1930759	intergenic	yebG-purT	1800	1800	0.01	0.01	18
1957484	coding	torY	1800	1800	0.01	0.01	18
1963484	coding	flhA	1800	1800	0.01	0.01	18
1983764	coding	araG	1800	1800	0.01	0.01	18
2131914	coding	wcaC	1800	1800	0.01	0.01	18
2194234	intergenic	mrp-metG	1800	1800	0.01	0.01	18
2200012	coding	yehH	1800	1800	0.01	0.01	18
2225044	coding	yohC	1800	1800	0.01	0.01	18
2506067	coding	ypdF	1800	1800	0.01	0.01	18
2510476	coding	yfeO	1800	1800	0.01	0.01	18
2521921	coding	xapR	1800	1800	0.01	0.01	18
2552263	intergenic	ypeA-amiA	1800	1800	0.01	0.01	18
2605513	coding	hyfD	1800	1800	0.01	0.01	18
2611928	coding	hyfR	1800	1800	0.01	0.01	18
3298903	intergenic	yraR-yhbO	1800	1800	0.01	0.01	18
3302035	coding	yhbU	1800	1800	0.01	0.01	18
3509420	coding	yhfW	1800	1800	0.01	0.01	18
3596364	coding	livH	1800	1800	0.01	0.01	18
3836173	intergenic	yicJ-selC	1800	1800	0.01	0.01	18
275337	coding	mmuP	1700	1700	0.01	0.01	17
314130	intergenic	ykgP-eaeH	1700	1700	0.01	0.01	17
384845	intergenic	yaiS-tauA	1700	1700	0.01	0.01	17
478629	intergenic	ylaB-ylaC	1700	1700	0.01	0.01	17
547022	coding	fdrA	1700	1700	0.01	0.01	17
571873	coding	ybcM	1700	1700	0.01	0.01	17
804181	coding	ybhJ	1700	1700	0.01	0.01	17
851975	coding	ybiP	1700	1700	0.01	0.01	17
996070	coding	ssuA	1700	1700	0.01	0.01	17
999040	coding	elfD	1700	1700	0.01	0.01	17
1091118	coding	pgaA	1700	1700	0.01	0.01	17
1092540	intergenic	pgaA-ycdT	1700	1700	0.01	0.01	17
1220459	coding	ycgH	1700	1700	0.01	0.01	17
1253601	coding	ycgV	1700	1700	0.01	0.01	17
1277875	intergenic	narX-narK	1700	1700	0.01	0.01	17
1377169	coding	ycjS	1700	1700	0.01	0.01	17
1467251	coding	ydbA	1700	1700	0.01	0.01	17
1533814	coding	yddH	1700	1700	0.01	0.01	17
1544273	intergenic	narU-yddK	1700	1700	0.01	0.01	17
1568887	intergenic	yddW-gadC	1700	1700	0.01	0.01	17
1583334	coding	ydeO	1700	1700	0.01	0.01	17
1735247	coding	mepH	1700	1700	0.01	0.01	17
1739876	intergenic	ydhB-ydhC	1700	1700	0.01	0.01	17
1747775	coding	ydhS	1700	1700	0.01	0.01	17
1916277	coding	yebS	1700	1700	0.01	0.01	17
1986480	intergenic	araF-ftnB	1700	1700	0.01	0.01	17
2001915	intergenic	fliA-id255	1700	1700	0.01	0.01	17
2019867	coding	fliL	1700	1700	0.01	0.01	17
2120132	coding	wzxC	1700	1700	0.01	0.01	17
2124911	coding	wcaI	1700	1700	0.01	0.01	17
2231124	coding	yohK	1700	1700	0.01	0.01	17
2365036	coding	ais	1700	1700	0.01	0.01	17
2473046	coding	oweS	1700	1700	0.01	0.01	17
2485662	coding	evgS	1700	1700	0.01	0.01	17
2498501	intergenic	alaC-ypdA	1700	1700	0.01	0.01	17
2601418	coding	hyfA	1700	1700	0.01	0.01	17
2613862	coding	hyfR	1700	1700	0.01	0.01	17
2899438	intergenic	ygcU-ygcW	1700	1700	0.01	0.01	17
2919492	coding	gudX	1700	1700	0.01	0.01	17
3168713	intergenic	mqsR-ygiV	1700	1700	0.01	0.01	17
3189109	coding	yqiG	1700	1700	0.01	0.01	17
3849791	coding	uhpB	1700	1700	0.01	0.01	17
4092950	intergenic	frvA-rhaM	1700	1700	0.01	0.01	17
4215157	coding	metA	1700	1700	0.01	0.01	17
4251268	coding	yjbI	1700	1700	0.01	0.01	17
4551465	intergenic	gntP-uxuA	1700	1700	0.01	0.01	17
345217	intergenic	yahL-yahM	1600	1600	0.01	0.01	16
1072436	coding	rutB	1600	1600	0.01	0.01	16
1072924	coding	rutA	1600	1600	0.01	0.01	16
1236063	coding	ycgB	1600	1600	0.01	0.01	16
1273876	coding	ychO	1600	1600	0.01	0.01	16
1528627	coding	rhsE	1600	1600	0.01	0.01	16
1529113	coding	rhsE	1600	1600	0.01	0.01	16
1559567	coding	ddpC	1600	1600	0.01	0.01	16
1621037	coding	eamA	1600	1600	0.01	0.01	16
1633744	coding	pinQ	1600	1600	0.01	0.01	16
1683236	coding	rstB	1600	1600	0.01	0.01	16
1752021	coding	ydhV	1600	1600	0.01	0.01	16
1813733	intergenic	cedA-katE	1600	1600	0.01	0.01	16
1830773	coding	astC	1600	1600	0.01	0.01	16
1877667	intergenic	yoaF-yeaP	1600	1600	0.01	0.01	16
1898946	coding	yoaD	1600	1600	0.01	0.01	16
1910325	coding	yebQ	1600	1600	0.01	0.01	16
1962618	coding	flhE	1600	1600	0.01	0.01	16
1967679	coding	cheB	1600	1600	0.01	0.01	16
1975568	coding	motB	1600	1600	0.01	0.01	16
2011390	coding	yedN	1600	1600	0.01	0.01	16
2014212	coding	fliF	1600	1600	0.01	0.01	16
2033997	intergenic	rseX-yedS	1600	1600	0.01	0.01	16
2061451	coding	nac	1600	1600	0.01	0.01	16
2197200	coding	yehH	1600	1600	0.01	0.01	16
2332937	coding	yfaS	1600	1600	0.01	0.01	16
2518375	intergenic	alaW-yfeC	1600	1600	0.01	0.01	16
2559488	coding	intZ	1600	1600	0.01	0.01	16
2585291	coding	aegA	1600	1600	0.01	0.01	16
2664408	coding	yfhR	1600	1600	0.01	0.01	16
2765809	intergenic	yfjM-rnlA	1600	1600	0.01	0.01	16
2839620	coding	ascF	1600	1600	0.01	0.01	16
4142808	coding	frwC	1600	1600	0.01	0.01	16
4270200	intergenic	aphA-yjbQ	1600	1600	0.01	0.01	16
4488429	intergenic	lptG-id616	1600	1600	0.01	0.01	16
82113	coding	leuA	1500	1500	0.01	0.01	15
311299	coding	ecpR	1500	1500	0.01	0.01	15
375918	coding	mhpT	1500	1500	0.01	0.01	15
531442	coding	allS	1500	1500	0.01	0.01	15
536246	coding	hyi	1500	1500	0.01	0.01	15
600479	coding	cusA	1500	1500	0.01	0.01	15
710001	coding	chiQ	1500	1500	0.01	0.01	15
733143	coding	rhsC	1500	1500	0.01	0.01	15
751605	coding	ybgQ	1500	1500	0.01	0.01	15
753149	intergenic	ybgD-gltA	1500	1500	0.01	0.01	15
821277	coding	ybhM	1500	1500	0.01	0.01	15
830632	coding	ybiH	1500	1500	0.01	0.01	15
855794	intergenic	ybiS-ybiT	1500	1500	0.01	0.01	15
1065102	coding	yccE	1500	1500	0.01	0.01	15
1068517	coding	rutG	1500	1500	0.01	0.01	15
1129624	coding	flgN	1500	1500	0.01	0.01	15
1208874	coding	tfaE	1500	1500	0.01	0.01	15
1321925	coding	trpE	1500	1500	0.01	0.01	15
1326710	intergenic	yciQ-rluB	1500	1500	0.01	0.01	15
1423809	coding	trkG	1500	1500	0.01	0.01	15
1433513	coding	pinR	1500	1500	0.01	0.01	15
1451195	coding	tynA	1500	1500	0.01	0.01	15
1453630	coding	paaZ	1500	1500	0.01	0.01	15
1477862	coding	ynbA	1500	1500	0.01	0.01	15
1513257	coding	ydcT	1500	1500	0.01	0.01	15
1537478	coding	narY	1500	1500	0.01	0.01	15
1640444	coding	essQ	1500	1500	0.01	0.01	15
1692099	coding	uidC	1500	1500	0.01	0.01	15
1693599	coding	uidB	1500	1500	0.01	0.01	15
1718047	intergenic	pdxH-mliC	1500	1500	0.01	0.01	15
1833631	coding	ydjX	1500	1500	0.01	0.01	15
1875666	intergenic	yeaM-yeaN	1500	1500	0.01	0.01	15
2047077	coding	yeeJ	1500	1500	0.01	0.01	15
2202589	coding	yehI	1500	1500	0.01	0.01	15
2219425	coding	osmF	1500	1500	0.01	0.01	15
2323458	coding	atoD	1500	1500	0.01	0.01	15
2408818	intergenic	id304-yfbR	1500	1500	0.01	0.01	15
2583935	coding	aegA	1500	1500	0.01	0.01	15
2921931	coding	gudP	1500	1500	0.01	0.01	15
3127655	coding	glcD	1500	1500	0.01	0.01	15
3245034	intergenic	uxaC-exuT	1500	1500	0.01	0.01	15
4128519	intergenic	metJ-metB	1500	1500	0.01	0.01	15
486427	intergenic	acrR-mscK	1400	1400	0.01	0.01	14
512047	coding	glsA	1400	1400	0.01	0.01	14
577262	intergenic	nmpC-essD	1400	1400	0.01	0.01	14
731871	coding	rhsC	1400	1400	0.01	0.01	14
732307	coding	rhsC	1400	1400	0.01	0.01	14
1211304	intergenic	mcrA-icdC	1400	1400	0.01	0.01	14
1432412	coding	tfaR	1400	1400	0.01	0.01	14
1444704	coding	ydbH	1400	1400	0.01	0.01	14
1499660	coding	ydcK	1400	1400	0.01	0.01	14
1556497	intergenic	bdm-osmC	1400	1400	0.01	0.01	14	Yes
1567466	intergenic	dosC-yddW	1400	1400	0.01	0.01	14
1597040	coding	yneO	1400	1400	0.01	0.01	14
1606125	coding	lsrF	1400	1400	0.01	0.01	14
1609208	intergenic	yneE-uxaB	1400	1400	0.01	0.01	14
1637941	intergenic	gnsB-ynfN	1400	1400	0.01	0.01	14
1678117	intergenic	pntA-ydgH	1400	1400	0.01	0.01	14
1751610	coding	ydhW	1400	1400	0.01	0.01	14
1844579	coding	ynjI	1400	1400	0.01	0.01	14
1978372	intergenic	flhD-id251	1400	1400	0.01	0.01	14
2005188	coding	fliD	1400	1400	0.01	0.01	14
2014660	coding	fliF	1400	1400	0.01	0.01	14
2034402	coding	yedS	1400	1400	0.01	0.01	14
2178680	intergenic	fbaB-yegT	1400	1400	0.01	0.01	14
2254177	intergenic	nupX-rihB	1400	1400	0.01	0.01	14
2332063	coding	yfaS	1400	1400	0.01	0.01	14
2585802	coding	narQ	1400	1400	0.01	0.01	14
2629830	coding	yfgH	1400	1400	0.01	0.01	14
3291356	coding	yraK	1400	1400	0.01	0.01	14
3762968	coding	rhsA	1400	1400	0.01	0.01	14
117037	coding	hofB	1300	1300	0.01	0.01	13
156164	coding	yadV	1300	1300	0.01	0.01	13
475203	intergenic	tesB-ybaY	1300	1300	0.01	0.01	13
678321	coding	djlB	1300	1300	0.01	0.01	13
770912	intergenic	P69-cydA	1300	1300	0.01	0.01	13
912563	coding	hcp	1300	1300	0.01	0.01	13
1032763	coding	hyaA	1300	1300	0.01	0.01	13
1174136	coding	ycfT	1300	1300	0.01	0.01	13
1174558	coding	ycfT	1300	1300	0.01	0.01	13
1218076	coding	ycgG	1300	1300	0.01	0.01	13
1299429	intergenic	ychE-id191	1300	1300	0.01	0.01	13
1360352	coding	puuA	1300	1300	0.01	0.01	13
1365019	coding	puuB	1300	1300	0.01	0.01	13
1404766	coding	abgR	1300	1300	0.01	0.01	13
1495107	intergenic	ydcI-ydcJ	1300	1300	0.01	0.01	13
1669704	coding	ynfM	1300	1300	0.01	0.01	13
1673758	intergenic	mdtJ-tqsA	1300	1300	0.01	0.01	13
1829795	coding	astA	1300	1300	0.01	0.01	13
1958003	coding	niST	1300	1300	0.01	0.01	13
1978954	coding	insA	1300	1300	0.01	0.01	13
2045913	coding	yeeJ	1300	1300	0.01	0.01	13
2066053	intergenic	cobU-yeeH	1300	1300	0.01	0.01	13
2078452	intergenic	yeeW-yoeD	1300	1300	0.01	0.01	13
2230564	intergenic	dusC-yohJ	1300	1300	0.01	0.01	13
2241112	coding	galS	1300	1300	0.01	0.01	13
2341688	coding	yfaL	1300	1300	0.01	0.01	13
2564488	intergenic	yffR-yffS	1300	1300	0.01	0.01	13
2608796	coding	hyfG	1300	1300	0.01	0.01	13
2670710	coding	hcaF	1300	1300	0.01	0.01	13
2772870	coding	yfjV	1300	1300	0.01	0.01	13
2790208	coding	lhgO	1300	1300	0.01	0.01	13
3216744	intergenic	id422-yqjI	1300	1300	0.01	0.01	13
4144867	coding	pflD	1300	1300	0.01	0.01	13
4305360	coding	yjcS	1300	1300	0.01	0.01	13
4315711	coding	phnN	1300	1300	0.01	0.01	13
4539646	intergenic	nanC-fimB	1300	1300	0.01	0.01	13
242082	coding	fadE	1200	1200	0.01	0.01	12
347505	coding	prpR	1200	1200	0.01	0.01	12
646102	coding	citT	1200	1200	0.01	0.01	12
708033	intergenic	P63-chiP	1200	1200	0.01	0.01	12
813251	intergenic	bioD-uvrB	1200	1200	0.01	0.01	12
1027035	intergenic	mgsA-yccT	1200	1200	0.01	0.01	12
1109135	intergenic	opgC-opgG	1200	1200	0.01	0.01	12
1114665	coding	mdtG	1200	1200	0.01	0.01	12
1185655	intergenic	potA-pepT	1200	1200	0.01	0.01	12
1241781	coding	cvrA	1200	1200	0.01	0.01	12
1379109	coding	ycjT	1200	1200	0.01	0.01	12
1392829	coding	pgrR	1200	1200	0.01	0.01	12
1557574	coding	ddpF	1200	1200	0.01	0.01	12
1604312	coding	lsrD	1200	1200	0.01	0.01	12
1806326	intergenic	ydiY-pfkB	1200	1200	0.01	0.01	12
1827445	coding	astB	1200	1200	0.01	0.01	12
1838462	coding	ynjC	1200	1200	0.01	0.01	12
1971889	coding	tar	1200	1200	0.01	0.01	12
2042152	intergenic	zinT-yodB	1200	1200	0.01	0.01	12
2215275	coding	mlrA	1200	1200	0.01	0.01	12
2751716	intergenic	nadK-recN	1200	1200	0.01	0.01	12
2934021	intergenic	fucA-fucP	1200	1200	0.01	0.01	12
344207	coding	yahL	1100	1100	0.01	0.01	11
375374	intergenic	id6-mhpT	1100	1100	0.01	0.01	11
395802	coding	ampH	1100	1100	0.01	0.01	11
531870	coding	allS	1100	1100	0.01	0.01	11
563620	coding	sfmF	1100	1100	0.01	0.01	11
586670	coding	envY	1100	1100	0.01	0.01	11
720742	coding	ybfK	1100	1100	0.01	0.01	11
795074	intergenic	acrZ-modA	1100	1100	0.01	0.01	11
811564	coding	bioC	1100	1100	0.01	0.01	11
841655	intergenic	fiu-mcbA	1100	1100	0.01	0.01	11
866531	intergenic	moeA-iaaA	1100	1100	0.01	0.01	11
997820	intergenic	ssuE-elfA	1100	1100	0.01	0.01	11
1002810	coding	elfG	1100	1100	0.01	0.01	11
1120602	intergenic	solA-bssS	1100	1100	0.01	0.01	11
1202212	intergenic	ymfJ-cohE	1100	1100	0.01	0.01	11
1245342	coding	ycgY	1100	1100	0.01	0.01	11
1256647	intergenic	ycgV-ychF	1100	1100	0.01	0.01	11
1293468	intergenic	hns-tdk	1100	1100	0.01	0.01	11
1428053	coding	insH	1100	1100	0.01	0.01	11
1436948	intergenic	ompN-micC	1100	1100	0.01	0.01	11
1446482	coding	feaR	1100	1100	0.01	0.01	11
1451611	coding	paaZ	1100	1100	0.01	0.01	11
1505068	coding	ydcO	1100	1100	0.01	0.01	11
1547369	intergenic	yddG-fdnG	1100	1100	0.01	0.01	11
1579682	coding	ydeM	1100	1100	0.01	0.01	11
1631399	coding	ydfJ	1100	1100	0.01	0.01	11
1638808	intergenic	cspI-rzpQ	1100	1100	0.01	0.01	11
1665488	coding	clcB	1100	1100	0.01	0.01	11
1770311	intergenic	ydiK-rprA	1100	1100	0.01	0.01	11
2153116	coding	yegL	1100	1100	0.01	0.01	11
2987242	intergenic	yqeG-yqeH	1100	1100	0.01	0.01	11
3232467	coding	fadH	1100	1100	0.01	0.01	11
3986280	intergenic	aslA-glmZ	1100	1100	0.01	0.01	11
59332	intergenic	yabP-rluA	1000	1000	0.01	0.01	10
560155	coding	sfmD	1000	1000	0.01	0.01	10
1059396	coding	torA	1000	1000	0.01	0.01	10
1069737	coding	rutG	1000	1000	0.01	0.01	10
1316332	intergenic	yciG-trpA	1000	1000	0.01	0.01	10
1500485	intergenic	ydcK-tehA	1000	1000	0.01	0.01	10
1648311	coding	dicA	1000	1000	0.01	0.01	10
1748442	coding	ydhS	1000	1000	0.01	0.01	10
1871969	intergenic	yeaI-yeaJ	1000	1000	0.01	0.01	10
1893306	intergenic	yoaA-yoaB	1000	1000	0.01	0.01	10
[truncated: 55 more rows]
