# Supplementary material for: RNA Sequencing Identifies New RNase III Cleavage Sites in Escherichia coli and Reveals Increased Regulation of mRNA
Source: mBio. 2017 Mar 28;8(2):e00128-17. doi: 10.1128/mBio.00128-17 (PMC5371410; doi:10.1128/mBio.00128-17)
Supplement: TABLE S2 [file mbo002173260st2.xlsx]

## Sheet: Sheet1
Name	Purpose	Sequence
Rnc.F	amplify rnc	gccgcgcggcagccatATGAACCCCATCGTAATTAATC
Rnc.R	amplify rnc	cggagctcgaattcggatcctaTCATTCCAGCTCCAGTTTTTTC
JCC259	pnp in vitro template	TAATACGACTCACTATAGGGttaagaaggagatataccTTCTTGCGAGTTTCAGAA
JCC107	pnp in vitro template	GCCATTGAACGGAATACCAG
GG274	pflAB in vitro template	acgacgaacaaaaccgttgg
GG275	pflAB in vitro template	CGAAATTAATACGACTCACTATAGGcgctgactaaagaacagcagca
JCC402	pdhR in vitro template	cgaaatTAATACGACTCACTATAGGGCGTCGTCTGGAGCAACGAAAGA
GG273	pdhR in vitro template	TGCGTGCACGGAAGAAGTGG
GG276	pheM in vitro template	agtgcagcgctttccagttc
GG277	pheM in vitro template	CGAAATTAATACGACTCACTATAGGcgtgaccgtcgtcaacgtaa
GG278	hisL in vitro template	CGAAATTAATACGACTCACTATAGGatcagttgaataaacattcacagagac
GG279	hisL in vitro template	ccctgaatacgggtcagcag
GG280	ahpFC in vitro template	CGAAATTAATACGACTCACTATAGGaagtttgcccggctaaatgg
GG281	ahpFC in vitro template	gcgggttcagtacgctcatc
GG282	ndh in vitro template	CGAAATTAATACGACTCACTATAGGccctcgtcgcatcaggtaac
GG283	ndh in vitro template	cgccattaccagggtgtcat
JCC423	gene D in vitro template	cgaaatTAATACGACTCACTATAGGGTAAGAAATCATGAGTCAAGTTACTGAAC
JCC424	gene D in vitro template	TTACATCACTCCTTCCGCACGTAATTTT
JCC429	gene H in vitro template	cgaaatTAATACGACTCACTATAGGGTGAGGTGATTTATGTTTGGTGCTATTG
JCC430	gene H in vitro template	TTATTTCCTAGACAAATTAGAGCCAATACC
GG310	mltD in vitro template	tcagacgctgcatcatattc
GG311	mltD in vitro template	CGAAATTAATACGACTCACTATAGGcttttaagcaactattgacacacac
GG312	ompA in vitro template	tagtgtctgcacgccatacc
GG313	ompA in vitro template	CGAAATTAATACGACTCACTATAGGgattctcttctgtaaattgtcgctg
GG396	tnaA in vitro template	CGAAATTAATACGACTCACTATAGGtctacaacagggcaaagcg
GG397	tnaA in vitro template	gctgtcggtcagtaaatcg
GG398	sdhC in vitro template	CGAAATTAATACGACTCACTATAGGgcttttcctggtaatgtttgtaac
GG399	sdhC in vitro template	gaacgaggatgaaatcatgtacg
GG400	dctA in vitro template	CGAAATTAATACGACTCACTATAGGccagggcttcctttttgc
GG401	dctA in vitro template	gaagatgacctgcgagaaac
GG402	gatD in vitro template	CGAAATTAATACGACTCACTATAGGcgtgacatcgctcgtaatg
GG403	gatD in vitro template	gttatcgttcacacggacc
GG404	proP in vitro template	CGAAATTAATACGACTCACTATAGGgatgccacgactctgttcag
GG405	proP in vitro template	GCA ATA GAA CCG AAG TCC AG
GG408	yhhQ in vitro template	CGAAATTAATACGACTCACTATAGGcactggatggaaatcgcg
GG409	yhhQ in vitro template	GTC TGC GCT TTT TGC TGA T
GG410	glpT in vitro template	CGAAATTAATACGACTCACTATAGGcattgttatccctctgaagttcg
GG411	glpT in vitro template	aataatgccaccagaatggc
GG412	mglC in vitro template	CGAAATTAATACGACTCACTATAGGACA GTG GCT TCT CTA CCT TT
GG413	mglC in vitro template	CGG TGG GTT GTA TTG AGC
GG414	alsE in vitro template	CGAAATTAATACGACTCACTATAGGGGA CAA CCG TTC ATT CCT G
GG415	alsE in vitro template	GCA ATT GGT TTC CAG GCA
GG416	aceK in vitro template	CGAAATTAATACGACTCACTATAGGCGA GTG GCT ACG GGA AAT
GG417	aceK in vitro template	TCT CTT CAA ACA GCG GAC C
GG418	gluQ in vitro template	CGAAATTAATACGACTCACTATAGGcggtcattgccgggtgttg
GG419	gluQ in vitro template	tgccaagtaacaggtcgcgc
GG420	panE in vitro template	CGAAATTAATACGACTCACTATAGGGTG CTT CCT GAA GAT CAA CTT
GG421	panE in vitro template	ATT AAT CAC GCA GTT GAC TGC
GG422	yajQ in vitro template	CGAAATTAATACGACTCACTATAGGAAC CAT CTG TCT CAA CCA GAT
GG423	yajQ in vitro template	CAT GAC AGC CTG CAA ATC ATC
GG424	yneM in vitro template	CGAAATTAATACGACTCACTATAGGGAA TGT TTT TAT GGC CGT ACT G
GG425	yneM in vitro template	TCC TTT GAT CAT CAG TTA CGC
GG426	mgrR in vitro template	CGAAATTAATACGACTCACTATAGGGGG CAA TGT ATG AGG GTA AG
GG427	mgrR in vitro template	GAA ATC ATT TAT GCG CCG G
GG320	trpL in vitro template	CGAAATTAATACGACTCACTATAGGaagttcacgtaaaaagggtatcg
GG321	trpL in vitro template	ccgccacaaggtcataagag
GG322	thrL in vitro template	CGAAATTAATACGACTCACTATAGGatagcgcacagacagataaaaattac
GG323	thrL in vitro template	gaccgcgcgcttctaatac
GG338	ilvL in vitro template	CGAAATTAATACGACTCACTATAGGattccttcgaacaagatgcaag
GG340	ilvL in vitro template	gacaatcccaggacatccac
GG324	ivbL in vitro template	CGAAATTAATACGACTCACTATAGGaaatattgttaaacacaaaaccaacaag
GG325	ivbL in vitro template	tgcgggagttcttcgatatg
GG326	leuL in vitro template	CGAAATTAATACGACTCACTATAGGatatcgcattcatctggagc
GG327	leuL in vitro template	ggcgcgtttcaccatataga
GG328	tnaC in vitro template	CGAAATTAATACGACTCACTATAGGgtgtcttgcgaggataagtg
GG329	tnaC in vitro template	ctgactcggctaacgcatag
GG330	pheL in vitro template	CGAAATTAATACGACTCACTATAGGagtcacttaaggaaacaaacatg
GG331	pheL in vitro template	atcggtacgacggcatagtc
GG332	mgtL in vitro template	CGAAATTAATACGACTCACTATAGGtagatgctacgaatattattggattctcc
GG333	mgtL in vitro template	tccgtggcgtaagaaatagc
GG334	pyrL in vitro template	CGAAATTAATACGACTCACTATAGGacaatttgccgggaggatg
GG335	pyrL in vitro template	acttcgctaacgcctgagtc
GG336	rhoL in vitro template	CGAAATTAATACGACTCACTATAGGgacttcgtattaaacataccttattaagtttg
GG337	rhoL in vitro template	tcgatcagcagaaccatcag
